# Supplementary material for: Development of a versatile resource for post-genomic research through consolidating and characterizing 1500 diverse wild and cultivated soybean genomes
Source: BMC Genomics. 2022 Mar 31;23:250. doi: 10.1186/s12864-022-08326-w (PMC8973893; doi:10.1186/s12864-022-08326-w)
Supplement: Supplementary file 1 — Additional file 1: Table S1. Summary for the collection of 1.5 K accessions: For each accession, the columns showed its common name, PI, maturity group (MG), origin and geographic location (latitude and longitude), coverage of its genome sequencing, percent aligned to the reference genome sequence, total number of reads (Total), percentage of identity in comparison with its own 50 K SNP genotype, the PI with the highest Percentage of Identity (PID) in comparison with 50 K SNP genotypes of all accessions including itself and not including itself. Table S2. Best match of each of the 20 K accessions to the 1.5 K accessions: The best match accession and the percentage of identity is listed for each accession in US collection of 20 K accession. [file 12864_2022_8326_MOESM1_ESM.xlsx]

## Sheet: Table S1
Table S1 Summary for the collection of 1.5K accessions:
Common Name	PI	Species	Type	MG	Country	Origin	latitude	longitude	Est Coverage	Percent Aligned	Total	Percent Id to Self 50K	Highest Percent Id 50K	Highest PID 50K	Highest NonSelf Percent Id 50K	Highest Non Self PID 50K
	FC31721	G. max	landrace	VI					14.9	99.4	162488839	99.6	99.56	FC31721	96.2	PI548422
Anderson	FC33243	G. max	cultivar	IV	Unknown	Iowa	41.56	-93.5	18.5	61.9	292509641	99.7	99.7	FC33243-1	99.7	FC33243-1
Anderson	FC33243	G. max	cultivar	IV	Unknown	Iowa	41.56	-93.5	38.2	99.4	376009047	99.3	99.34	FC33243	99.3	FC33243-1
No. 2	PI123440	G. max		VI	Myanmar		19.71	95.37	19.6	99.3	192631954	99.6	99.59	PI123440	88.3	PI531519
Roumanie	PI153262	G. max	landrace	0	Belgium	Belgium	40.38	116.39	17.8	96.7	179752712	99.3	99.33	PI290150	99.3	PI438368
Ebony	PI157421	G. max	landrace	III	South Korea	Korea	35.87	128.68	11.3	98.7	110590757	99.4	99.41	PI157421	99.4	PI437916
Bhart	PI165563	G. max		VII	India	Uttar Pradesh	29.65	79.78	19.1	99.3	187866161	99.5	99.45	PI165563	99.5	PI171438
Strain No. 18	PI180501	G. max		0	Germany		52.51	13.41	51.1	99.3	503347148	99.6	99.57	PI180501	97.3	PI180499
No. 2296	PI196166	G. max	landrace	V	South Korea	Korea	35.87	128.68	13.1	98.6	130378604	99.5	99.49	PI196166	93.8	PI399055
Yu tae	PI196175	G. max	cultivar	V	South Korea	Korea	35.87	128.68	14	99.4	153378873	99.6	99.57	PI196175	88.6	PI82286
Natsu Daizu	PI200508	G. max	cultivar	I	Japan	Shikoku	33.74	133.66	13.9	99.4	152193454	99.5	99.53	PI200508	90.1	PI416953
No. 4	PI209332	G. max	landrace	IV	Japan	Hokkaido	43.46	142.61	17.3	99.3	189111136	99.5	99.53	PI209332	74	PI417454
Shakujo	PI243541	G. max	landrace	IV	Japan	Akita	39.57	140.42	13.4	98.2	133149519	99.1	99.38	PI506743	99.4	PI506878
	PI245331	G. soja	wild	X	Taiwan	Taiwan	24.73	121.08	7.9	98.3	51887755	99.3	99.25	PI245331	99	PI653440
White Hilum Iwata Variety No. 2	PI248515	G. max	cultivar	IV	Japan	Northern part of Honshu	36.12	138.12	14	99.3	153553498	99.1	99.18	PI417430	99.2	PI417430
No. 9	PI253658B	G. max	landrace	I	China	China	40.38	116.39	9.3	88.9	102112849	99.5	99.47	PI253658B	99.5	PI603335A
Kitamishiro	PI317334A	G. max	landrace	I	Japan	Hokkaido	43.46	142.61	11.4	98.9	113145089	94.1	99.5	PI317334B	99.5	PI317334B
Shinsei	PI317336	G. max	landrace	0	Japan	Hokkaido	43.46	142.61	13.6	98.7	135186950	99.4	99.44	PI317336	99.3	PI594279
H 67-27	PI323576	G. max	landrace	IX	India	Uttar Pradesh	29.77	79.77	12.5	98.7	122621263	98.7	98.74	PI323577	98.7	PI323577
	PI326582A	G. soja	wild	II	Russian Federation	Primorye	45	135	19	96.1	191209742	96.7	96.66	PI326582A	96.2	PI522219A
	PI339734	G. max	landrace	IV	South Korea	Kangwon	37.67	128.62	12.7	58.6	212807927	99.2	99.2	PI339734	81	PI424078
	PI339871A	G. soja	wild	V	South Korea	Cheju	33.42	126.5	14	98.5	91886538	99.4	99.39	PI339871A	82.5	PI339735A
	PI339871A	G. soja	wild	V	South Korea	Cheju	33.42	126.5	4.2	89.2	45983139	99	99.03	PI339871A	82.2	PI339735A
	PI366120	G. soja	wild	IV	Japan	Akita	39.53	140.38	24.4	76.3	309560039	98.9	98.94	PI366120	80	PI407042
	PI366121	G. soja	wild	IV	Japan	Fukushima	37.46	139.84	21.2	85.5	242914244	97.9	97.93	PI366121	93.3	PI597387
	PI366121	G. soja	wild	IV	Japan	Fukushima	37.46	139.84	14	99.3	153609734	96.1	96.08	PI366121	87.7	PI342434
	PI366122	G. soja	wild	IV	Japan	Fukushima	37.46	139.84	27.2	98.1	179793886	99.4	99.38	PI366122	99.2	PI407162
	PI366123	G. soja	wild	IV	Japan	Iwate	39.7	141.25	15.2	98.6	150899169	99.3	99.33	PI366123	99.3	PI378692
	PI378683	G. soja	wild	VI	Japan	Ishikawa	36.53	136.62	11.9	98.2	78689024	97.6	97.64	PI378683	93.8	PI378689
	PI378692	G. soja	wild	IV	Japan	Iwate	39.7	141.2	13.8	98.6	137044813	99.3	99.28	PI366123	99.3	PI366123
	PI378697A	G. soja	wild	V	Japan	Aomori	40.6	140.47	8.3	98.1	55111033	99.3	99.34	PI378697A	95.3	PI378697B
	PI378702	G. soja	wild	IV	Japan	Iwate	39.7	141.2	14.1	99.3	153846612	99.4	99.42	PI378701A	99.4	PI378701A
	PI393551	G. soja	wild	X	Taiwan	Taiwan	24.73	121.08	12.3	98.3	122580435	99.1	99.08	PI393551	99	PI518279
KAS 173-3	PI398296	G. max	landrace	II	South Korea	Kyonggi	37.14	127.07	17.6	98.8	174592812	98.4	98.44	PI398296	87.8	PI424168C
KAS 390-4	PI398593	G. max	cultivar	V	South Korea	Chungchong Puk	37	128.17	13.8	99.5	150789859	99.6	99.58	PI398593	95.4	PI398595
KAS 390-5	PI398595	G. max	cultivar	V	South Korea	Chungchong Puk	37	128.17	13.8	99.3	151279653	99.6	99.59	PI398595	95.5	PI398593
KAS 390-8	PI398610	G. max	cultivar	V	South Korea	Chungchong Puk	37	128.17	13.8	99.2	151045620	99.6	99.58	PI398610	90.2	PI398603
KAS 390-9	PI398614	G. max	cultivar	V	South Korea	Chungchong Puk	37	128.17	13.8	99.5	150806975	99.6	99.58	PI398614	89.6	PI398610
KLS 126-1	PI398881	G. max	cultivar	III	South Korea	Kyonggi	37	127	10.8	97.2	72055619	99.7	99.66	PI398881	99.7	PI548574
KLS 903	PI399043	G. max	landrace	III	South Korea	Cheju	33.4	126.55	23.5	73.4	310511618	99.3	99.32	PI399043	98.9	PI416870
Krasnoarmejskaja	PI404166	G. max	landrace	III	China		40.38	116.39	18.3	99.2	200294383	99.5	99.53	PI404166	99.5	PI404167
Sin i tu li rau	PI404182	G. max	landrace	III	China	China	40.38	116.39	14.8	99	146682171	99.3	99.34	PI404196B	99.3	PI404196B
Huaj an si er dian	PI404188A	G. max	cultivar	II	China	N/A	40.38	116.39	11.8	97.8	77895847	99.6	99.61	PI634892	99.6	PI634892
(Sun huan do)	PI404198B	G. max	landrace	IV	China		40.38	116.39	16.4	99.4	179228014	99.5	99.49	PI404198B	99.5	PI303652
RB 1072	PI407020	G. soja	wild	V	Japan	Akita	39.55	140.36	16.4	98.8	107293414	94.8	96.86	PI407023	96.9	PI407023
RB 1072	PI407027	G. soja	wild	V	Japan	Akita	39.57	140.42	12.3	98.8	121667854	98.5	98.54	PI407027	96	PI407052
RB 1072	PI407038	G. soja	wild	V	Japan	Akita	39.7	140.73	18	98.9	177822382	99.5	99.45	PI407038	87.3	PI407023
RB 1072	PI407042	G. soja	wild	V	Japan	Akita	39.57	140.42	12.8	98.7	83921780	99.3	99.33	PI407042	93.4	PI407044
RB 1072	PI407052	G. soja	wild	V	Japan	Iwate	39.72	141.14	34	98.1	224532226	99.3	99.3	PI407052	95.8	PI407027
RB 1072	PI407096	G. soja	wild	VII	Japan	Hyogo	34.92	135.23	12.5	98.6	82212085	99.4	99.37	PI407096	84.9	PI407095
RB 1072	PI407131	G. soja	wild	VI	Japan	Kumamoto	32.88	130.97	21.3	93.5	222653474	97.9	97.88	PI407131	95.7	PI407132
K1-D	PI407162	G. soja	wild	IV	South Korea	Kyonggi	37.28	127.11	14	99.5	153374473	99.2	99.41	PI366122	99.4	PI366122
K2-E	PI407170	G. soja	wild	V	South Korea	Kyonggi	37.28	127.12	22.2	81.5	266225954	98.2	98.22	PI407170	81.7	PI424076A
K2-F	PI407171	G. soja	wild	IV	South Korea	Kyonggi	37.28	127.12	10.3	98.5	67533965	98.8	98.84	PI407171	81.6	PI407166
K29	PI407184	G. soja	wild	IV	South Korea	Kyonggi	37.24	127.02	14	99.2	153761351	98.9	98.94	PI407184	78.4	PI424116
K12-A	PI407195	G. soja	wild	IV	South Korea	Kangwon	37.68	127.88	7.4	98.1	48592709	98.4	98.36	PI407195	88.9	PI407232
K12-C	PI407197	G. soja	wild	V	South Korea	Kangwon	37.68	127.88	13.6	98.4	134999471	90.1	90.07	PI407197	87.5	PI407196
K23-A	PI407214	G. soja	wild	V	South Korea	Chungchong Puk	37.05	127.95	13.5	98.8	88565001	99.1	99.12	PI424059A	99.1	PI424059A
K46-D	PI407228	G. soja	wild	V	South Korea	Chungchong Nam	36.59	127.43	15.4	98.6	101029417	90.9	99.14	PI407230	99.1	PI407230
K37-B	PI407246	G. soja	wild	V	South Korea	Kyongsang Puk	35.68	128.75	14.4	98.6	142505046	93.1	93.08	PI407246	86.9	PI407245
K37-D	PI407248	G. soja	wild	V	South Korea	Kyongsang Puk	35.68	128.75	9.7	97.4	64356162	99.2	99.21	PI407248	79.8	PI407247
K101-A	PI407275	G. soja	wild	IV	South Korea	Kyonggi	37.43	126.99	14.2	98.9	140662569	98.3	98.4	PI407182	98.4	PI407182
Yasei Daizu	PI407285	G. soja	wild	VII	Japan	Kanagawa	35.59	139.35	13.9	98	138304606	98.9	98.87	PI407285	77.7	PI407102
	PI407288	G. soja	wild	II	China	Jilin	43.51	124.81	14.8	98.5	147456954	99	98.96	PI407288	80	PI464891C
	PI407288	G. soja	wild	II	China	Jilin	43.51	124.81	14.9	99.1	147221226	98.9	98.85	PI407288	80	PI464891C
	PI407300	G. soja	wild	V	China	Jiangsu	32.06	118.85	11.4	98.6	75050236	98.9	98.9	PI407300	98.5	PI407303
	PI407301	G. soja	wild	V	China	Jiangsu	32.06	118.85	12.7	97.5	127557556	97.2	99.08	PI407302	99.1	PI407302
Jin nung No. 3	PI407716	G. max	landrace	I	China	Jilin	44.23	126	30.6	99	302485230	99.5	99.46	PI407716	94.8	PI475829B
	PI407729	G. max	landrace	IV	China	Beijing	40.38	116.39	14	99.4	153585730	99.5	99.52	PI407729	86.1	PI438501
ORD 8113	PI407788A	G. max	cultivar	IV	South Korea	Kyonggi	37.83	127.51	16.9	99.1	185543869	99.5	99.54	PI407788A	86.2	PI85505
	PI407801	G. max	landrace	VI	South Korea	Kyonggi	37.3	127.63	13.5	98.7	133865311	99.4	99.41	PI407801	90.7	PI407788C
KAS 510-1	PI407849	G. max	landrace	III	South Korea	Cholla Puk	35.95	126.96	14.5	98.4	144302322	99.3	99.34	PI458178	99.3	PI458178
KAERI 504-4	PI407965	G. max	cultivar	V	South Korea	Cholla Nam	35.23	126.31	14.1	99.3	153953456	99.6	99.55	PI407965	84.6	PI407998B
KAS 633-19	PI408105A	G. max	cultivar	IV	South Korea	Kyongsang Puk	36.08	129.36	13.8	99.4	151007700	99.6	99.57	PI408105A	93.2	PI424504A
Gokuwase natsu daizu	PI416890	G. max	landrace	0	Japan	Japan	35.94	139.4	11.8	60.7	189837933	99.3	99.33	PI417448	99.3	PI417448
Houjaku Kuwazu	PI416937	G. max	cultivar	VI	Japan	Kanto and Tosan region	36	139	15.8	99.4	172323919	99.6	99.56	PI416937	94	PI506763
Kaifuu gyuumou ou 1	PI416971	G. max	landrace	IV	Japan	Kinki	34.7	135.5	13.2	99.1	130193844	98.1	98.06	PI416971	98.1	PI416984
Kawanagare (Iwate)	PI417015	G. max	cultivar	III	Japan	Iwate	39.48	141.32	14.5	99	158683501	99.6	99.56	PI417015	99.6	PI417479
Kuro mame	PI417091	G. max	landrace	II	Japan	Kanto and Tosan region	36	139	15.3	99.1	168012205	99.5	99.48	PI416762	99.5	PI416762
Touhou torotou	PI417398	G. max	landrace	III	China	China	40.38	116.39	13.1	98.6	129917947	97.8	97.86	PI437684	97.9	PI437684
Shirome	PI423954	G. max	landrace	0	Japan	Kumamoto	32.88	130.97	11.9	98.8	117977243	99.4	99.42	PI507285	99.4	PI507285
Nabeshima	PI423967	G. max	landrace	IX	Japan	Kumamoto	32.88	130.97	4.8	94.6	49233289	99.6	99.62	PI423967	99.3	PI506680
J-077633	PI423991	G. soja	wild	0	Russian Federation	Amur	52.98	127.36	19.4	85.5	221428185	95.4	96.29	PI597459C	96.3	PI597459C
74005	PI424007	G. soja	wild	V	South Korea	Kyonggi	37.21	126.82	18.6	98.7	121873952	99.2	99.22	PI424007	99.2	PI424008B
74023	PI424025B	G. soja	wild	V	South Korea	Kyonggi	37.9	127.2	21.8	98	144503616	99.2	99.19	PI424025B	77.4	PI424080
74038	PI424035	G. soja	wild	V	South Korea	Kyonggi	37.9	126.98	7.9	97.8	52071469	99.2	99.22	PI424035	99.2	PI424037
74060	PI424045	G. soja	wild	V	South Korea	Kyonggi	37.55	127.26	13	98.9	85007795	99.3	99.3	PI424070B	99.3	PI424070B
74077	PI424078	G. max	landrace	III	South Korea	Kangwon	37.6	128.44	14.1	99.2	154050626	99.5	99.46	PI424078	81.1	PI339734
74079	PI424079	G. soja	wild	IV	South Korea	Kangwon	37.49	128.87	14	99.3	153607172	97.5	99.31	PI424044	99.3	PI424044
74082	PI424082	G. soja	wild	V	South Korea	Kangwon	37.26	128.42	9.8	98.3	64876106	99.3	99.38	PI424081A	99.4	PI424081A
74083	PI424083A	G. soja	wild	V	South Korea	Kangwon	37.23	128.42	16.7	98.6	109850702	99.1	99.07	PI424083A	98.9	PI424083B
74088	PI424088	G. soja	wild	IV	South Korea	Chungchong Puk	37.13	128.22	14.3	99.3	156325723	99.3	99.33	PI424088	78.5	PI424076A
74148	PI424096	G. soja	wild	V	South Korea	Chungchong Nam	36.37	127.19	13.3	99.1	131058012	98.5	98.48	PI424096	78.2	PI407280
74101	PI424102A	G. soja	wild	V	South Korea	Kyongsang Puk	36.5	128.15	10.6	98.7	69334648	99.4	99.38	PI424101	99.4	PI424101
74116	PI424116	G. soja	wild	IV	South Korea	Kyongsang Puk	36.02	128.97	7.7	98.4	50416144	99.1	99.22	PI424115B	99.2	PI424115B
KAS 300-10	PI424298	G. max	landrace	IV	South Korea	Chungchong Nam	36.33	127.42	17.8	99.1	195445566	99.5	99.54	PI424298	83.1	PI424585
KAS 521-15	PI424391	G. max	landrace	VI	South Korea	Cholla Puk	35.63	127.25	15.4	99	152129542	99.4	99.35	PI424391	85.5	PI407998B
KAS 681-21	PI424608A	G. max	landrace	IV	South Korea	Kyongsang Puk	35.83	129.25	13.8	99.3	151451758	99.5	99.53	PI424608A	82.7	PI424585
Backchung No.42	PI427136	G. max	cultivar	III	South Korea	Kyonggi	37.28	127.12	13.9	97.7	92045055	99.6	99.61	PI427136	98.8	PI547504
(VNIISC-4)	PI437169B	G. max	cultivar	II	Russian Federation	Krasnodar	45.1	39.27	15.6	99.3	170333112	99.5	99.6	PI437169B	99.3	PI248396
(VNIISC-4)	PI437169B	G. max	cultivar	II	Russian Federation	Krasnodar	45.1	39.27	15.3	97.9	101342607	99.6	99.5	PI437169B	99.4	PI248396
Dunganscaja 462	PI437321	G. max	landrace	III	Russian Federation	Primorye	45	135	11.7	98.8	115463469	99.4	99.35	PI437321	99.4	PI437322
Er-da-li	PI437653	G. max	landrace	II	China	China	40.38	116.39	14.7	99	145445204	99.4	99.39	PI437653	82.2	PI567620A
Er-hej-jan	PI437654	G. max	landrace	III	China	China	40.38	116.39	37.6	98.8	372266635	99.4	99.4	PI437654	87.6	PI603422D
Er-hej-jan	PI437654	G. max	landrace	III	China	China	40.38	116.39	17.8	99.1	195342119	98.7	98.71	PI437654	87.8	PI603422D
Er-huan-jan	PI437655	G. max	landrace	III	China		40.38	116.39	15.1	98.9	165467964	99.4	99.44	PI437655	88.6	PI603586
Nan-cou	PI437679	G. max	landrace	IV	China	China	40.38	116.39	7.6	98.1	76142445	99.6	99.6	PI437679	88.6	Peking
Nan-cou	PI437679	G. max	landrace	IV	China	China	40.38	116.39	13.8	99.4	151004386	99.3	99.25	PI437679	88.1	Peking
Pin-din-guan	PI437690	G. max	landrace	III	China		40.38	116.39	15.9	99.1	174472196	99.5	99.52	PI437690	89.8	PI556949
Te-zu-gan	PI437725	G. max	landrace	IV	China		40.38	116.39	14	99	153668183	99.6	99.55	PI437725	99.5	PI438498
DV-2841	PI437863A	G. max	cultivar	II	China	Northeast	40.38	116.39	14	99.2	153619495	99.5	99.58	PI578390	99.6	PI603362
VIR 569	PI437944	G. max	landrace	II	China	Northeast	40.38	116.39	11.4	97	115137236	98.1	98.13	PI437944	98.1	PI153292
VIR 4714	PI438258	G. max	cultivar	II	China	Northeast	40.38	116.39	14.1	99.4	154126502	91.9	91.88	PI438258	88.4	PI437520B
Fiskeby III	PI438471	G. max	cultivar	0	Sweden	Ostergotland	58.4	15.66	15.5	98.6	170415109	99.5	99.54	PI438471	97.5	PI194639
Sable	PI438498	G. max	landrace	IV	United States	United States	38.67	-90.4	11.5	98.9	113630851	99.3	99.33	PI437725	99.3	PI437725
	PI447004	G. soja	wild	III	China	Jilin	42.5	126.83	14.5	80.5	176265237	74.9	83.59	PI342618A	83.6	PI342618A
Tie Zhugan	PI458515	G. max	landrace	IV	China	Shandong	36.6	118.97	14.1	99.2	155078752	98.2	98.21	PI458515	95.4	PI458288
	PI458535	G. soja	wild	0	China	Heilongjiang	48.27	126.6	13.8	98.1	138171159	71	98.78	PI407140	98.8	PI407140
	PI458536	G. soja	wild	0	China	Heilongjiang	46.86	126.85	15.9	98.8	104280391	99.2	99.31	PI464869B	99.3	PI464869B
	PI458536	G. soja	wild	0	China	Heilongjiang	46.86	126.85	15.7	81.6	187870197	97.5	97.55	PI464869B	97.6	PI464869B
	PI458538	G. soja	wild	0	China	Heilongjiang	48.48	127.97	20	96.3	203223750	65.1	99.14	PI342621B	99.1	PI423992
He Feng No. 23	PI458826A	G. max	cultivar	0	China	Heilongjiang	46.86	126.85	13.2	97.8	132192368	84.8	98.77	PI612709C	98.8	PI612709C
Heihe Xiaohuang Dou	PI464881	G. max	landrace	0	China	Jilin	44.23	126	13	97.6	130028418	92.2	99.45	PI290158	99.5	PI290158
(Jin Dou 33)	PI464920B	G. max	cultivar	III	China	Liaoning	41.2	122.34	14.2	99.4	155262244	99.6	99.58	PI464920B	98.6	PI532463A
LS-005	PI464927A	G. soja	wild	0	China	Liaoning	42.46	124.04	15.2	98.5	150624288	99.1	99.13	PI342621A	99.1	PI423992
LS-009	PI464929A	G. soja	wild	0	China	Liaoning	40.8	122.78	14.1	98	140292103	98.8	99.19	PI458540A	99.2	PI458540A
(LS-009)	PI464929B	G. soja	wild	0	China	Liaoning	40.8	122.78	14.3	98	142362901	96.6	96.58	PI458540A	96.6	PI458540A
81-200002	PI464935	G. soja	wild	VI	China	Jiangsu	32.06	118.85	16	98.9	158413295	99	99.04	PI464935	79.7	PI464936A
Cha-mo-shi-dou	PI467312	G. max	landrace	II	China	Jilin	44.23	126	14	99.4	153509832	99.5	99.49	PI467312	99.5	PI458520
Yan-nong No. 2	PI467343	G. max	landrace	I	China	Jilin	44.23	126	17.4	98.9	171826453	99.5	99.46	PI467343	86.7	PI464917
	PI468400A	G. soja	wild	IV	China	Ningxia	37.33	106.04	15.3	98.9	151573972	99	98.96	PI468400A	98.9	PI479753B
	PI468915	G. max	landrace	II	China	Liaoning	41.2	122.34	13.7	99.2	149631064	99.5	99.49	PI464910	99.5	PI464910
	PI468916	G. soja	wild	III	China	Liaoning	41.2	122.34	12.8	98.7	84067994	99.3	99.34	PI479750	99.3	PI479750
	PI468916	G. soja	wild	III	China	Liaoning	41.2	122.34	17.3	88.3	191900298	99.2	99.21	PI479750	99.2	PI479750
197	PI471938	G. max	cultivar	V	Nepal	Jumia	28.13	84.14	14	99.3	153158465	99.5	99.53	PI471938	97.7	PI578328B
(Tsing 2)	PI475783B	G. max	cultivar	III	China	Shanxi	37.33	111.83	14	99.5	152475382	99.5	99.51	PI475783B	80.6	PI547716
GD 50351-1	PI479751	G. soja	wild	III	China	Jilin	44.23	126	9	98.4	59083426	99.4	99.35	PI479751	78.2	PI407274
GD 50388-2	PI479752	G. soja	wild	I	China	Jilin	44.23	126	7.6	98.3	50212806	99.2	99.22	PI479752	78.1	PI458539A
GD 50388-2	PI479752	G. soja	wild	I	China	Jilin	44.23	126	12.7	98.5	125815094	99.1	99.09	PI479752	78.2	PI458539A
Long 79-3313-1	PI479768	G. soja	wild	0	China	Heilongjiang	46.86	126.85	24.4	98.7	160479320	99.4	99.41	PI479768	82.5	PI522195
Long 79-5801	PI479769	G. soja	wild	0	China	Heilongjiang	48.48	127.97	16	98.2	159223276	98.7	99.12	PI458540A	99.1	PI458540A
Doko	PI483252	G. max	cultivar	IX	Brazil		-14	-50	25.1	99.2	247305811	99.3	99.28	PI483252	96.6	PI628925
	PI483460B	G. soja	wild	III	China	Liaoning	41.1	123.25	4.5	98.6	44415913	99.2	99.2	PI483460B	80	PI464925C
	PI483463	G. soja	wild	III	China	Shanxi	38.78	113.42	13.9	99.1	152548512	99.3	99.3	PI483463	89.6	PI597451A
	PI483464A	G. soja	wild	III	China	Ningxia	38.8	106.67	15.4	98.7	152902911	97	96.95	PI483464A	96.9	PI483464B
	PI483465	G. soja	wild	V	China	Shaanxi	34.88	110.01	19.4	90.5	210265364	98.2	98.23	PI483465	91.2	PI483468A
(Beijing da qing don)	PI495017C	G. max	landrace	IV	China	Beijing	40.38	116.39	17.2	99	188792622	99.5	99.53	PI495017C	86.9	PI495017A
75042	PI504286	G. soja	wild	Unknown	South Korea	Chungchong Puk	36.81	127.79	14.9	98.5	147813178	96.7	97.51	PI562565	97.5	PI562565
S	PI504288	G. max		V	Japan	Iwate	39.67	141	16.2	99.2	159550387	99.4	99.42	PI504288	99.4	PI549045B
Tokei 421	PI507354	G. max	landrace	I	Japan	Hokkaido	43.46	142.61	14.7	98.8	161349172	99.6	99.56	PI507354	98.6	PI594170B
Tokei 423	PI507355	G. max	landrace	I	Japan	Hokkaido	43.46	142.61	17.7	99	174839601	99.1	99.12	PI507355	89.6	PI317335
NIAR 040015	PI507618	G. soja	wild	V	Japan	Nagano	36.7	137.86	16.5	98.6	108609883	99.3	99.33	PI507618	99.3	PI507617
NIAR 060014	PI507641	G. soja	wild	V	Japan	Hyogo	35.4	134.77	15.1	98.6	99204163	99.3	99.33	PI507641	78	PI407102
NIAR 090011	PI507656	G. soja	wild	VII	Japan	Nagasaki	33	129.5	41.3	98.3	271941484	99.3	99.34	PI507656	83	PI507655
NIAR 090019	PI507662	G. soja	wild	VIII	Japan	Kagoshima	31.33	130.93	5.7	75.2	74264148	99.1	99.09	PI507662	78.4	PI507663
(Jangiabad)	PI507681B	G. max	cultivar	II	Uzbekistan	N/A	41.31	69.25	11.5	97.8	76259643	99.1	99.05	PI507681B	83.5	PI437869
VIR 8455	PI507761	G. soja	wild	I	Russian Federation	Amur	52.98	127.36	16.1	98.7	105637713	99.2	99.2	PI507761	93.7	PI522210
Dassel	PI508083	G. max	cultivar	0	United States	Minnesota	45.18	-93.36	24.3	63.8	372738308	98.5	98.5	PI508083	87.4	PI597398
Young	PI508266	G. max	cultivar	VI	United States	North Carolina	35.22	-80.76	18.7	87.4	209756571	99	98.97	PI508266	89.1	PI548667
Glenwood	PI513382	G. max	cultivar	0	United States	Minnesota	45.18	-93.36	14.2	98.5	141535940	98	98.01	PI513382	96.1	PI437872
Pennyrile	PI515961	G. max	cultivar	IV	United States	Kentucky	38.2	-85.76	13.6	81.5	162888097	98.7	98.68	PI515961	84.2	PI556572
Hutcheson	PI518664	G. max	cultivar	V	United States	Virginia	37.52	-77.54	16.2	99.2	178002314	97	98.93	Hutcheson	98.9	Hutcheson
Hutcheson	PI518664	G. max	cultivar	V	United States	Virginia	37.52	-77.54	11.8	98.9	116532080	97.9	98.91	Hutcheson	98.9	Hutcheson
He feng 25	PI518703	G. max	cultivar	I	China	Heilongjiang	46.83	130.35	11.5	97.2	115320491	99.1	99.3	PI561283	99.3	PI561283
Jilin 21	PI518711	G. max	cultivar	II	China	Jilin	43.51	124.81	12.2	97.9	121952524	99.3	99.28	PI518711	86.4	PI593960
NS-16	PI518750	G. max	cultivar	I	Former Serbia and Montenegro	Former Serbia and Montenegro	44.02	21.15	16.6	98.5	165045661	99	98.97	PI518750	90.5	PI597400
NS-20	PI518751	G. max	cultivar	II	Former Serbia and Montenegro	N/A	44.02	21.15	14.2	99.5	154951445	99.5	99.64	PI518751	86.5	PI507699
NS-20	PI518751	G. max	cultivar	II	Former Serbia and Montenegro	N/A	44.02	21.15	14.9	98.4	98360568	99.6	99.53	PI518751	86.5	PI507699
ZYD 253	PI522182B	G. soja	wild	I	China	Heilongjiang	48.48	127.97	14.8	99	146612142	99	99.19	PI458540A	99.2	PI458540A
VIR 8500	PI522216	G. soja	wild	III	Russian Federation	Primorye	45	135	14.1	99.1	139695279	98.8	98.77	PI522216	82.2	PI458539A
VIR 8511	PI522226	G. soja	wild	0	Russian Federation	Primorye	45	135	11.1	98.6	72854287	99.2	99.35	PI507723A	99.4	PI507723A
VIR 8511	PI522226	G. soja	wild	0	Russian Federation	Primorye	45	135	13	98.6	129162476	99.1	99.17	PI507723A	99.2	PI507723A
VIR 8514	PI522228	G. soja	wild	I	Russian Federation	Primorye	45	135	16.2	98.5	160634466	99.2	99.21	PI522219A	99.2	PI522219A
Lloyd	PI533602	G. max	cultivar	VI	United States	Arkansas	34.75	-92.39	20.7	67.8	298115519	97.6	97.61	PI533602	90.5	PI619232
Burlison	PI533655	G. max	cultivar	II	United States	Illinois	39.76	-89.57	16.2	61.3	258952601	99.4	99.39	PI533655	90.8	PI607385
Sprite	PI536635	G. max	cultivar	III	United States	Ohio	39.94	-83.09	11.8	99	116588451	91.9	95.7	PI634904	95.7	PI634904
Hoyt	PI540552	G. max	cultivar	II	United States	Ohio	39.94	-83.09	13.4	51.1	255763119	99.6	99.57	PI540552	88.1	PI634883
Hoyt	PI540552	G. max	cultivar	II	United States	Ohio	39.94	-83.09	14.9	99.4	146571770	99.3	99.32	PI540552	86.9	PI634883
Jack	PI540556	G. max	cultivar	II	United States	Illinois	39.76	-89.57	11.1	98.7	122309939	99.2	99.22	PI540556	89.6	PI597387
Kunitz	PI542044	G. max	cultivar	III	United States	Illinois	39.76	-89.57	15.4	99.4	168547538	99.3	99.26	PI542044	99.3	PI591537
Dawson	PI542403	G. max	cultivar	0	United States	Minnesota	45.18	-93.36	12.4	67.7	178581790	99	99	PI542403	96.7	PI587091
OT89-06	PI546044	G. max	cultivar	0	Canada	Ontario	43.69	-79.4	12.5	98.5	124371376	98.5	98.48	PI546044	98.5	PI591432
L62-1251	PI547409	G. max	cultivar	IV	United States	Illinois	39.76	-89.57	7.7	97.6	77173210	99.7	99.66	PI547409	99.6	PI547569
L64-1081	PI547459	G. max	cultivar	IV	United States	Illinois	39.76	-89.57	27	96.6	273785400	99.3	99.29	PI547459	98.6	PI547409
L64-1083	PI547460	G. max	cultivar	IV	United States	Illinois	39.76	-89.57	14.4	98.2	143108567	99.5	99.67	PI547446	99.7	PI547576
L67-3207	PI547488	G. max	cultivar	IV	United States	Illinois	39.76	-89.57	4.7	84.3	54640535	99.5	99.46	PI547488	98.8	PI547547
L72-2157	PI547562	G. max	cultivar	IV	United States	Illinois	39.76	-89.57	13.5	93.7	141398946	99.6	99.66	PI547425	99.7	PI547425
L62-17	PI547680	G. max	cultivar	II	United States	Illinois	39.76	-89.57	15.5	97	156451260	99	99.02	PI547690	99	PI547714
L62-956	PI547686	G. max	cultivar	II	United States	Illinois	39.76	-89.57	16.8	99	166318875	99.4	99.44	PI547686	98.5	PI547719
L63-1212	PI547690	G. max	cultivar	II	United States	Illinois	39.76	-89.57	13.9	94.7	143229968	98.9	99.13	PI547778	99.1	PI547778
L62-667	PI547716	G. max	cultivar	II	United States	Illinois	39.76	-89.57	17.2	98.7	170833770	99	99.34	PI591546	99.3	PI591546
L72D-4110	PI547779	G. max	cultivar	II	United States	Illinois	39.76	-89.57	13.6	98.5	134809988	99.5	99.47	PI547779	98.4	PI547780
L83-0215	PI547831	G. soja	wild	II	United States	Illinois	39.76	-89.57	16.7	98	167088630	98.3	98.3	PI547831	97.1	PI135624
L83-570	PI547862	G. max	cultivar	III	United States	Illinois	39.76	-89.57	14	99.5	152801774	99.8	99.77	PI547862	98.9	PI547857
T157	PI548182	G. max	cultivar	III	United States	Illinois	39.76	-89.57	18.3	98.4	181875846	99.5	99.54	PI438135	99.5	PI438135
T176	PI548190	G. max	cultivar	II	United States	Illinois	39.76	-89.57	12.5	54.8	223141854	99.5	99.49	PI548190	88.2	PI548169
A.K. (Harrow)	PI548298	G. max	landrace	III	China	China	40.38	116.39	18.3	93.4	191840539	99.5	99.53	PI229738	99.5	PI229738
Capital	PI548311	G. max	cultivar	0	Canada	Ontario	43.69	-79.4	14.7	95.6	150316572	99.5	99.49	PI634874	99.5	PI634874
Cloud	PI548316	G. max	landrace	III	China	Zhejiang	30.27	120.08	19.3	99.3	211813724	99.6	99.58	PI548316	79.1	PI548349
Columbia	PI548317	G. max	landrace	III	China	Hebei	39.94	119.59	15.9	99.3	174225456	99.6	99.58	PI548317	78.8	PI567456
Dunfield	PI548318	G. max	landrace	III	China	Jilin	44.23	126	5.6	98.6	55727797	75.2	99.53	PI548377	99.5	PI548377
Higan	PI548342	G. max	landrace	IV	Japan	Tokyo	35.73	139.57	18.8	99	185396409	99.4	99.44	PI398939	99.4	PI398939
Illini	PI548348	G. max	landrace	III	China	Northeast	40.38	116.39	19.6	67.5	283455589	99.5	99.5	FC29333	99.5	PI153309
Ilsoy	PI548349	G. max	landrace	III	North Korea	Pyongyang	39.04	125.75	14	99.4	152967200	99.6	99.58	PI548349	97.5	PI79693
Kanro	PI548356	G. max		II	North Korea	Pyongyang	39.04	125.75	17.8	99.3	175433628	99.6	99.6	PI548356	99.6	PI80494
Korean	PI548360	G. max		II	North Korea		39.04	125.75	48.8	99.3	481162939	99.6	99.59	PI548360	99.4	PI88798
Lincoln	PI548362	G. max	cultivar	III	United States	Illinois	39.76	-89.57	6.9	99.6	54465153	99.5	99.57	PI86073	99.6	PI86073
Lincoln	PI548362	G. max	cultivar	III	United States	Illinois	39.76	-89.57	16.1	98.3	160159950	97.4	97.56	PI548209	97.6	PI548209
Mandarin (Ottawa)	PI548379	G. max	landrace	0	China	Heilongjiang	46.86	126.85	30.4	81.2	366478083	99.4	99.45	PI417519B	99.5	PI417519B
Manitoba Brown	PI548382	G. max	landrace	0	China	Liaoning	41.2	122.34	15	84.1	174996759	99.5	99.47	PI153223	99.5	PI153223
Mukden	PI548391	G. max	landrace	II	China	Liaoning	41.2	122.34	24.1	97.8	241557683	99.4	99.37	PI548391	99.4	PI92595
Peking	PI548402	G. max	landrace	IV	China	Beijing	40.38	116.39	15.1	99	147372593	99.6	99.56	PI438497	99.6	Peking
Peking	PI548402	G. max	landrace	IV	China	Beijing	40.38	116.39	18	99.3	197601366	91.6	99.56	Peking	99.6	PI438497
Peking	PI548402	G. max	landrace	IV	China	Beijing	40.38	116.39	17.3	99.1	189708774	99.3	99.34	Peking	99.3	Peking
Richland	PI548406	G. max	landrace	II	China	Jilin	44.23	126	13	98.7	128660970	99.6	99.56	PI438135	99.6	PI438135
Sooty	PI548415	G. max	landrace	IV	China	Zhejiang	30.27	120.08	14	99.5	152547598	99.5	99.49	PI548415	89.4	PI157492
Soysota	PI548417	G. max	landrace	I	Italy	Naples	40.85	14.26	14.9	97	150622051	99.4	99.36	PI438418	99.4	PI438418
CNS	PI548445	G. max	landrace	VII	China	Jiangsu	32.06	118.85	7.1	96.7	72011477	99.1	99.41	PI381681	99.4	PI381681
Haberlandt	PI548456	G. max	landrace	VI	North Korea	Pyongyang	39.04	125.75	12.5	98.8	123682376	99.4	99.44	PI548456	93.5	PI157434
Ogden	PI548477	G. max	cultivar	VI	United States	Tennessee	36.18	-86.81	12.1	80	147504734	99.4	99.43	PI548477	98.6	PI438431
Roanoke	PI548485	G. max	landrace	VII	China	Jiangsu	32.06	118.85	5.5	98.4	54276695	98.3	98.33	PI548485	93.5	FC30267
S-100	PI548488	G. max	landrace	V	China	Heilongjiang	46.86	126.85	17.1	99.1	169068565	99.5	99.52	PI548488	99.4	FC31731
Amsoy	PI548506	G. max	cultivar	II	United States	Iowa	41.56	-93.5	6.4	99.6	50323442	64.8	83.68	PI592952	83.7	PI592952
Beeson	PI548510	G. max	cultivar	II	United States	Indiana	39.78	-86.31	5.7	98.9	56579339	99.5	99.49	PI548510	99.3	PI507699
Beeson 80	PI548511	G. max	cultivar	II	United States	Indiana	39.78	-86.31	13.9	99.4	152640658	99.6	99.57	PI548511	99	PI507699
Century	PI548512	G. max	cultivar	II	United States	Indiana	39.78	-86.31	12.3	98.5	122053156	99.6	99.55	PI548512	99.5	PI548257
Preston	PI548520	G. max	cultivar	II	United States	Iowa	41.56	-93.5	13.6	56.4	235118686	99.7	99.7	PI548520	89.6	PI591529
Preston	PI548520	G. max	cultivar	II	United States	Iowa	41.56	-93.5	46.8	99.4	460808240	98.9	98.87	PI548520	88.6	PI547658
Weber	PI548524	G. max	cultivar	I	United States	Iowa	41.56	-93.5	11.2	98.4	111654648	99.4	99.41	PI548524	98.8	PI548629
Weber	PI548524	G. max	cultivar	I	United States	Iowa	41.56	-93.5	18.3	99.4	179990094	97	97.04	PI548524	96.1	PI548629
Clark	PI548533	G. max	cultivar	IV	United States	Illinois	39.76	-89.57	5.1	98.7	50509784	99.7	99.66	PI547438	99.7	PI547438
Corsoy	PI548540	G. max	cultivar	II	United States	Iowa	41.56	-93.5	22.3	98.8	220979917	99.5	99.48	PI548540	99.4	PI634878
Gnome	PI548565	G. max	cultivar	II	United States	Ohio	39.94	-83.09	12.6	90.2	136978158	99	99.02	PI548565	98.8	PI543857
Harosoy	PI548573	G. max	cultivar	II	Canada	Ontario	43.69	-79.4	13.5	98.8	133638179	99.4	99.44	PI547794	99.4	PI547794
McCall	PI548582	G. max		0	United States	Minnesota	45.18	-93.36	16.2	99.3	159231785	99.6	99.56	PI548582	90.5	AC-Albatros
Maple Arrow	PI548593	G. max	cultivar	0	Canada	Ontario	43.69	-79.4	15.2	98.7	150244287	99	98.98	PI548593	98.6	PI594598B
Perry	PI548603	G. max	cultivar	IV	United States	Indiana	39.78	-86.31	6.2	92.3	65884884	99.4	99.45	PI248402	99.5	PI248402
Pershing	PI548604	G. max	cultivar	IV	United States	Missouri	38.67	-90.4	12.3	66.4	180758123	99.1	99.06	PI548604	89.6	PI504812
Williams	PI548631	G. max	cultivar	III	United States	Illinois	39.76	-89.57	16.6	98.9	164564287	99.8	99.78	Hillams	99.8	PI639572
Zane	PI548634	G. max	cultivar	III	United States	Ohio	39.94	-83.09	13.2	98.8	130584423	99.6	99.56	PI548634	96.1	PI542710
OAC Libra	PI548638	G. max	cultivar	0	Canada	Ontario	43.69	-79.4	20.7	69.9	289882659	98.9	98.9	PI548638	90	PI548515
Maple Glen	PI548643	G. max	cultivar	0	Canada	Ontario	43.69	-79.4	12.7	61.7	202175056	99.4	99.35	PI548643	84.9	PI547716
OAC Musca	PI548644	G. max	cultivar	0	Canada	Ontario	43.69	-79.4	8.7	98.5	86386421	99.5	99.49	PI548644	87.6	PI548640
G00383		G. max		V	United States	Mississippi	32.24	-90.21	23.5	99.3	154538808	75.5	84.76	PI590931	84.8	PI590931
Lee	PI548656	G. max		VI	United States	Mississippi	32.24	-90.21	50.6	99.1	499564267	99.6	99.61	PI548656	99.6	PI567789
Jackson	PI548657	G. max	cultivar	VII	United States	North Carolina	35.22	-80.76	15.2	98.3	151342175	99.5	99.49	PI548657	97.3	PI200832
Jackson	PI548657	G. max	cultivar	VII	United States	North Carolina	35.22	-80.76	14.2	99.3	155562330	99.4	99.39	PI548657	97.2	PI200832
Essex	PI548667	G. max	cultivar	V	United States	Virginia	37.52	-77.54	15.2	99.2	167008448	99.5	99.52	PI548254	99.5	PI548254
G00392		G. max		VI	United States	Mississippi	32.24	-90.21	25.2	99.3	165211601	73.1	83.24	PI602452	83.2	PI602452
Kershaw	PI548985	G. max	cultivar	VI	United States	South Carolina	33.96	-81.04	14.6	98.6	144476978	97.2	97.2	PI548985	93.6	PI548979
ZYD 3939	PI549018	G. max		V	China	Ningxia	37.33	106.04	58.9	99	581781185	99.3	99.26	PI549018	96.7	PI549019
	PI549031	G. max	landrace	III	China	Beijing	40.19	116.2	14.2	99.4	155703596	99.5	99.46	PI549031	85.9	PI549048
ZYD 2632	PI549032	G. soja	wild	III	China	Liaoning	40.55	124.07	12.3	98.4	81171621	99.3	99.33	PI549032	99.3	PI522233
ZYD 3728	PI549046	G. soja	wild	IV	China	Shaanxi	37.53	107.4	12.3	98.3	81225038	99	99.02	PI549046	74.7	PI479753B
ZYD 3728	PI549046	G. soja	wild	IV	China	Shaanxi	37.53	107.4	22.3	95.4	229173288	98.8	98.75	PI549046	75.4	PI479753B
Mrs. Wong's Picnic #1	PI549047	G. soja	wild	III	China	Beijing	40.22	116.43	20.2	98.9	200350965	99.4	99.37	PI549047	83.4	PI468919
	PI549048	G. soja	wild	III	China	Beijing	40.19	116.2	21.4	99.2	211118559	99.3	99.31	PI549048	86.2	PI549031
Dunbar	PI552538	G. max	cultivar	III	United States	Nebraska	40.8	-96.76	14.3	99.4	155913728	97.8	97.79	PI552538	87	PI556511
Gordon	PI553047	G. max	cultivar	VII	United States	Georgia	33.74	-84.42	14.2	99.1	140176766	99.2	99.24	PI553047	89.8	PI548982
Pei xian da quing dou	PI561271	G. max	cultivar	V	China	Zhejiang	30.27	120.08	14	99.2	152960626	99.6	99.6	PI561271	86.3	PI603476
Bai lu dou	PI561301	G. max	landrace	I	China	Beijing	40.38	116.39	12.6	98.8	124872855	67.1	89.3	PI567422	89.3	PI567422
Fen dou 14	PI561370	G. max	cultivar	III	China	Shanxi	37.33	111.83	13.8	96.6	92213984	99.5	99.45	PI561370	85.1	PI574486
KC1	PI562547	G. soja	wild	V	South Korea	Chungchong Nam	36.57	126.68	15.4	98.3	101200694	98.9	98.92	PI562547	77.9	PI424076A
KC26	PI562551	G. soja	wild	V	South Korea	Chungchong Nam	36.57	126.68	12.9	98.2	85237545	98.8	98.79	PI562551	94.1	PI562548
KD5	PI562553	G. soja	wild	V	South Korea	Chungchong Nam	36.18	126.57	11.4	98	75358389	98.6	98.62	PI562553	79	PI407274
KE16	PI562559	G. soja	wild	Unknown	South Korea	Cholla Puk	35.82	127.12	14.7	86.3	166880768	99	98.95	PI562559	83.6	PI562560
KF13	PI562565	G. soja	wild	iV	South Korea	Cholla Puk	35.53	127.33	10.2	98.5	67122899	99.4	99.35	PI562565	78.8	PI407274
KF13	PI562565	G. soja	wild	iV	South Korea	Cholla Puk	35.53	127.33	16.6	98.3	165538224	98.8	98.82	PI562565	80.4	PI407274
MARIF 2669	PI567071A	G. max	landrace	Unknown	Indonesia	Indonesia	-3.25	121.77	8.6	93.3	89485644	99.3	99.37	PI566963	99.4	PI566963
Hei he No. 1	PI567171	G. max	cultivar	0	China	Heilongjiang	46.86	126.85	12.4	98.5	123357304	99.6	99.58	PI567171	98.9	PI295950
Hei he No. 1	PI567171	G. max	cultivar	0	China	Heilongjiang	46.86	126.85	55.3	99	546673932	99.4	99.43	PI567171	99	PI295950
Ekhabac	PI567189A	G. max	landrace	IV	Vietnam	Vietnam	21	105	15.1	98.9	149138232	99.4	99.37	PI567189A	94	PI654005
WJK-PRC-23	PI567230	G. max	landrace	V	China	Shaanxi	37.53	107.4	14.3	99.2	157017792	99.3	99.33	PI567230	84.6	PI567387
He pi dou	PI567258	G. max	landrace	II	China	Jiangxi	28.68	115.96	18	77.5	227708079	99.4	99.37	PI567258	84.4	PI603667A
Ben di huang dou	PI567293	G. max	landrace	II	China	Gansu	36.03	103.84	18.3	98.9	181056713	97.5	97.57	PI467331	97.6	PI467331
Chan yao dou	PI567298	G. max	landrace	V	China	Gansu	36.03	103.84	12.8	81.9	153290451	99.3	99.29	PI567298	98.5	PI567320
Hei dou zi	PI567305	G. max	landrace	IV	China	Gansu	36.03	103.84	14.7	99.2	161118133	99.5	99.53	PI567305	82.4	PI567230
(Lao hei dou)	PI567336B	G. max	landrace	IV	China	Gansu	36.03	103.84	14.3	99.2	156511942	99.5	99.49	PI567336B	99.2	PI567336C
Ma huang dou	PI567343	G. max	landrace	V	China	Gansu	36.03	103.84	14.3	99.4	156688869	99.5	99.52	PI567343	79.2	PI567310A
You huang dou	PI567354	G. max	landrace	IV	China	Gansu	36.03	103.84	14.4	99.4	157034724	99.5	99.54	PI567354	76.4	PI567300B
Du jia qiao huang dou	PI567357	G. max	landrace	III	China	Ningxia	37.33	106.04	14.3	99.5	156469395	99.5	99.53	PI567363B	99.5	PI567363B
Ping luo huang da dou	PI567364	G. max	landrace	III	China	Ningxia	37.33	106.04	18.1	98.7	179188065	99.4	99.41	PI567363B	99.4	PI567363B
Da ke huang dou	PI567383	G. max	landrace	V	China	Shaanxi	37.53	107.4	14.3	99.3	156552048	99.5	99.52	PI567383	97.8	PI603507
Huang huai dou	PI567387	G. max	landrace	IV	China	Shaanxi	37.53	107.4	14	99.3	152774189	99.5	99.5	PI567387	90.1	PI567388
Huang huai dou	PI567387	G. max	landrace	IV	China	Shaanxi	37.53	107.4	7	98.7	69245280	99.5	99.48	PI567387	90.1	PI567388
Lai wa dou	PI567395	G. max	landrace	IV	China	Shaanxi	37.53	107.4	8	98.9	78699904	99.4	99.35	PI567395	77.3	PI567394A
Niu mao huang	PI567503	G. max	landrace	IV	China	Hebei	39.94	119.59	12.3	98.5	122158549	99.4	99.43	PI567522B	99.4	PI567522B
(Ba yue zha)	PI567516C	G. max	landrace	IV	China	Shandong	36.6	118.97	14.8	99.3	162531059	99.5	99.51	PI567516C	99.5	PI567342
Bai hua chi	PI567519	G. max	cultivar	III	China	Shandong	36.6	118.97	14.1	99.5	153941870	64.6	90.37	PI597387	90.4	PI597387
Cao qing huang dou	PI567525	G. max	landrace	II	China	Shandong	36.6	118.97	13.9	91.7	148451863	99.6	99.57	PI567525	81.9	PI567543C
Cao qing huang dou	PI567525	G. max	landrace	II	China	Shandong	36.6	118.97	33.9	99.2	334194737	99.5	99.45	PI567525	82	PI567543C
Ba yue zha	PI567611	G. max	cultivar	IV	China	Henan	34.74	113.66	14.1	99.4	153721454	99.5	99.58	PI567675	99.6	PI567675
Shang cai er cao ping ding shi	PI567651	G. max	cultivar	IV	China	Henan	34.74	113.66	14	99.3	153530269	99.5	99.53	PI417022	99.5	PI417022
Fu yang (7)	PI567690	G. max	cultivar	III	China	Anhui	31.82	117.15	14.1	99.3	153887328	99.6	99.59	PI567697	99.6	PI567697
Fu yang (43)	PI567719	G. max	cultivar	IV	China	Anhui	31.82	117.15	14.1	99.4	154124077	99.6	99.56	PI567719	88.3	PI567688A
Fu yang (56)	PI567731	G. max	cultivar	III	China	Anhui	31.82	117.15	14	99.2	153760833	99.6	99.61	PI567731	93.6	PI567713C
Pei xian xiao you dou	PI567763	G. max	landrace	V	China	Jiangsu	32.06	118.85	10.2	97.8	102479468	71.1	88.21	PI567639	88.2	PI567639
OAC Dorado	PI567782	G. max		I	Canada	Ontario	43.69	-79.4	18.7	99.3	184122676	99.7	99.72	PI567782	85.8	PI567783
Jin dou 13	PI574486	G. max	cultivar	III	China	Shanxi	37.33	111.83	9.5	98.2	62725336	99.5	99.5	PI574486	84.9	PI561370
L 521	PI578341	G. soja	wild	Unknown	Russian Federation	Khabarovsk	48.5	135.13	15.8	98.3	157494868	99.2	99.2	PI578346C	99.2	PI578346C
KZ-6352/91	PI578357	G. soja	wild	Unknown	Russian Federation	Amur	52.98	127.36	33.1	83.7	387565606	99.2	99.24	PI507821	99.2	PI507821
Hong hu liu yue bao	PI578366	G. max	landrace	III	China	Hubei	30.59	114.16	12.1	97.9	120705942	72.9	81.6	PI567264A	81.6	PI567264A
May den	PI578457A	G. max	landrace	VIII	Vietnam	Vietnam	20	104.1	7.9	99.3	77940816	83.3	85.81	PI578457B	85.8	PI578457B
Nan jing da ping ding huang yi No. 1	PI587552	G. max	landrace	VII	China	Jiangsu	32.06	118.85	16	98.6	158295913	95.4	97.46	PI594788	97.5	PI594788
Yi zheng da li huang dou	PI587584	G. max	landrace	VI	China	Jiangsu	32.06	118.85	14.4	99	142416112	99.1	99.11	PI587584	83.5	PI587583A
Er dao zao	PI587666	G. max	landrace	VI	China	Anhui	31.82	117.15	11.5	55.8	202506809	99.2	99.16	PI436566	99.2	PI436566
Qing dou	PI587699	G. max	landrace	VII	China	Anhui	31.82	117.15	12.4	98.7	122763546	69.7	82.06	PI189900	82.1	PI189900
Xian ning dong huang dou jia	PI587752	G. max	landrace	V	China	Hubei	30.59	114.16	13.5	98.6	134335184	99.3	99.33	PI587752	96.5	PI603624
Da li huang	PI587802	G. max	landrace	VII	China	Hubei	30.59	114.16	13.4	99.3	132177968	71.1	99.27	PI587950	99.3	PI587950
Wu chang hei dong dou	PI587848	G. max	landrace	V	China	Hubei	30.59	114.16	12.6	98.8	124506323	99.4	99.44	PI594864	99.4	PI594864
Sha xian wu dou	PI587950	G. max	landrace	Unknown	China	Fujian	26.06	119.39	12.7	98.7	126354292	72	81.37	PI587907	81.4	PI587907
Xiao li huang	PI588053A	G. max	landrace	V	China	Guangdong	23.12	113.25	15.1	98.9	149443047	99.2	99.37	PI588053B	99.4	PI588053B
OT94-49	PI591431	G. max	cultivar	0	Canada	Ontario	43.69	-79.4	13.6	97	137321021	99.2	99.23	PI591431	99.1	PI591429
OT94-51	PI591432	G. max	cultivar	0	Canada	Ontario	51.37	-84.74	7.1	98	71126170	99.4	99.39	PI591432	99.1	PI591431
OT94-37	PI591433	G. max	cultivar	0	Canada	Ontario	43.69	-79.4	9.9	58.3	166358497	99.5	99.45	PI591433	99.1	PI591434
OT94-41	PI591435	G. max	cultivar	I	Canada	Ontario	43.69	-79.4	29.3	97	295819970	99.3	99.26	PI591435	99.2	PI591434
L93-2740	PI591495	G. max	cultivar	IV	United States	Illinois	39.76	-89.57	15.5	98.6	154065331	99.7	99.67	PI591495	99.6	PI547615
L89-1581	PI591511	G. max	cultivar	III	United States	Illinois	39.76	-89.57	17	99.1	167680746	98.6	99.3	PI547835	99.3	PI547835
L91-8558	PI591539	G. max	cultivar	III	United States	Illinois	39.76	-89.57	14	99.5	152645432	98.5	99.25	PI547872	99.3	PI547872
L74-102	PI591541	G. max	cultivar	II	United States	Illinois	39.76	-89.57	15.2	99	150376577	99.2	99.22	PI591541	98.9	PI547749
Liao dou No. 10	PI592941	G. max	cultivar	II	China	Liaoning	41.2	122.34	6.1	99.6	47687419	97.6	97.6	PI592941	96.3	PI592974
Macon	PI593258	G. max	cultivar	III	United States	Illinois	39.76	-89.57	14.1	99.5	153963460	98.4	98.43	PI593258	97.4	LG01-4758
Hidaka-6	PI593983	G. soja	wild	III	Japan	Hokkaido	42.87	142.44	11.2	98.3	74062488	99.3	99.33	PI593983	99.3	PI597459B
Hidaka-6	PI593983	G. soja	wild	III	Japan	Hokkaido	42.87	142.44	16.6	98.7	164237789	99.2	99.21	PI593983	99.2	PI597459B
Heuksatangdu	PI594012	G. max	cultivar	V	South Korea	Korea	35.87	128.68	14	99.3	153606260	99.5	99.55	PI64698	99.6	PI64698
Toyomusume	PI594301	G. max	landrace	I	Japan	Japan	35.94	139.4	9.9	45.9	210504524	99.3	99.33	PI594301	99.3	PI567276
Liu yue bao	PI594451	G. max	landrace	III	China	Sichuan	30.59	104.1	22.1	65	328571549	99.4	99.35	PI594451	87.4	PI603723
Bian zi jiang se dou	PI594512A	G. max	cultivar	VII	China	Sichuan	30.59	104.1	15.9	99.5	174240783	99.5	99.54	PI594511B	99.5	PI594511B
Bai mao dou	PI594551	G. max	landrace	VI	China	Jiangxi	28.68	115.96	11.9	97.7	119662629	75.2	94.44	PI594620	94.4	PI594620
Zhong he tian cheng dou	PI594579	G. max	landrace	V	China	Hunan	28.24	112.81	14.2	61.8	224555688	98.8	98.78	PI594579	95	PI594717B
Chang de chun hei dou	PI594599	G. max	cultivar	IV	China	Hunan	28.24	112.81	14.1	99.3	154250291	99.3	99.34	PI594599	95.3	PI417430
Liu yue zao	PI594615	G. max	landrace	IV	China	Guizhou	26.65	106.69	29.5	98.2	294096671	98.6	98.6	PI594615	98.6	PI594616
Xiao hua lian	PI594629	G. max	landrace	VI	China	Guizhou	26.65	106.69	14.3	98.5	142110370	99.4	99.35	PI594629	87.2	PI594604
Liu yue huang	PI594777	G. max	landrace	IV	China	Yunnan	24.9	102.96	21.3	98.3	212085446	90.4	99.43	PI603725	99.4	PI603725
Da zao dou	PI594788	G. max	landrace	Unknown	China	Yunnan	24.9	102.96	15.6	98.8	154058401	98	98	PI594788	94.5	PI587552
Xiao bai dou	PI594826A	G. max	landrace	VIII	China	Yunnan	24.9	102.96	20.3	97.8	203533586	64.8	79.3	PI603576B	79.3	PI603576B
Hu pi dou	PI594875A	G. max	landrace	V	China	Yunnan	24.9	102.96	12.9	97.2	130144000	69.1	80.79	PI437801	80.8	PI437801
MAGELLAN	PI595362	G. max	cultivar	IV	United States	Kansas	39.11	-94.7	4	98.6	26116447		85.69	PI548614	85.7	PI548614
G00521		G. max		VII	United States	Georgia	33.74	-84.42	25.7	98.9	203287918	69.2	99.58	PI555398	99.6	PI555398
Pana	PI597387	G. max	cultivar	III	United States	Illinois	39.76	-89.57	14.1	99.4	154110475	96.7	96.69	PI597387	92.7	PI366121
Jiamusi-1	PI597448D	G. soja	wild	Unknown	China	Heilongjiang	46.8	130.43	11.7	98.2	77181508	99.3	99.32	PI597448D	85.1	PI597448B
ZYD3233	PI597458C	G. soja	wild	V	China	Shandong	36.82	120.47	10.6	98.3	70134689	98.8	98.78	PI597458C	90	PI597458A
ZYD3234	PI597459C	G. soja	wild	Unknown	China	Shandong	37.23	119.93	14.7	98.1	146349278	99.4	99.39	PI597462B	99.4	PI597462B
ZYD3234	PI597459C	G. soja	wild	Unknown	China	Shandong	37.23	119.93	18.9	99.3	185727545	99	99.04	PI597459C	99	PI597459D
ZYD3234	PI597459D	G. soja	wild	Unknown	China	Shandong	37.23	119.93	15.8	97.6	158437834	99.2	99.19	PI597462B	99.2	PI597462B
ZYD3235	PI597460A	G. soja	wild	IV	China	Shandong	37.23	119.93	9.7	98.1	63992397	99.2	99.18	PI597460A	89.8	PI597462B
ZYD3243	PI597461A	G. soja	wild	Unknown	China	Shandong	36.6	118.97	18.9	75	246911412	98.6	98.56	PI597461A	85.2	PI597461C
ZYD3243	PI597461B	G. soja	wild	V	China	Shandong	36.6	118.97	13.9	97.9	92178293	99.1	99.12	PI597461B	90.9	PI597461C
ZYD3243	PI597461C	G. soja	wild	Unknown	China	Shandong	36.6	118.97	16.5	98.7	161588792	68.3	99.2	PI597462B	99.2	PI597462B
ZYD3258	PI597462B	G. soja	wild	IV	China	Shandong	35.45	118.02	10.9	98.3	71788092	99.3	99.33	PI597459C	99.3	PI597459C
Maverick	PI598124	G. max	cultivar	III	United States	Missouri	38.67	-90.4	14	99.5	153132931	98.2	99.15	PI598124	86.9	PI639740
Maverick	PI598124	G. max	cultivar	III	United States	Missouri	38.67	-90.4	5.9	98.4	38707849	99.2	98.19	PI598124	86.6	PI639740
Niu jiao qi da hei dou	PI602991	G. max	landrace	IV	China	Shandong	36.6	118.97	13.7	98.7	135381018	99.4	99.41	PI404195	99.4	PI404195
LG90-2550	PI602995	G. max	cultivar	III	United States	Illinois	39.76	-89.57	5.6	98.3	36725066		84.05	PI438263	84.1	PI438263
GL 2622 /96	PI603154	G. max	cultivar	V	North Korea		39.04	125.75	14.1	99.4	154503523	99.2	99.58	PI603161	99.6	PI603161
GL 2683 /96	PI603170	G. max	cultivar	IV	North Korea		39.04	125.75	14	99.2	153715604	99.6	99.55	PI424258	99.6	PI458082
GL 2688 /96	PI603175	G. max	cultivar	IV	North Korea		39.04	125.75	16.1	99.2	176285084	99.6	99.58	PI603175	86.8	PI639533
	PI603176A	G. max	cultivar	IV	North Korea		39.04	125.75	14.1	99.2	154190482	99.5	99.54	PI603176A	85.1	PI407998B
Xiao zhu yao	PI603318	G. max	landrace	I	China	Heilongjiang	46.86	126.85	17.6	98.6	174372982	99.5	99.45	PI603318	95.2	PI603317
Qing pi si li huang	PI603336	G. max	landrace	II	China	Heilongjiang	46.86	126.85	29.1	66.1	431673536	99.4	99.36	PI603336	98.7	PI82308
Du Lu Dou	PI603357	G. max	landrace	I	China	Jilin	44.23	126	13.6	99	134178358	99.5	99.47	PI603357	86.3	PI438184
Ping ding xiang	PI603384	G. max	landrace	III	China	Jilin	44.23	126	23	65.3	344886015	99.3	99.31	PI603384	97.7	PI391586
Xiao bai qi	PI603399	G. max	landrace	II	China	Innermongolia	40.8	111.87	11.4	98.7	112595430	98.9	98.94	PI603399	77.1	PI416941
Xiao bai qi	PI603399	G. max	landrace	II	China	Innermongolia	40.8	111.87	17.8	99.3	175799294	73.9	80.31	PI603441	80.3	PI603441
Tian e dan	PI603400	G. max	landrace	I	China	Shandong	36.6	118.97	13	98.7	128726836	69.5	77.31	PI567360	77.3	PI567360
Yu shi dou	PI603413	G. max	landrace	IV	China	Liaoning	41.2	122.34	10	90.9	107979924	99.1	99.13	PI603413	89.6	PI438299
ZDD01501	PI603420	G. max	landrace	II	China	Innermongolia	40.8	111.87	10.2	97.4	101553679	99.3	99.26	PI603420	99.3	PI603421A
ZDD007871	PI603424A	G. max	landrace	0	China	China	40.38	116.39	30.1	98.8	297704223	99.4	99.4	PI603424A	99.4	PI603437A
Hua dou	PI603497	G. max	landrace	III	China		40.38	116.39	14	99.1	153508095	99.5	99.49	PI603497	75.8	PI605809B
Xiao ma yi dan	PI603516	G. max	landrace	VI	China	Shaanxi	37.53	107.4	24.9	96.9	248524030	99.5	99.53	PI603516	81.8	PI587973B
Bai hua gu tian dou	PI603596	G. max	landrace	III	China	Fujian	26.06	119.39	11	98.4	109897060	96	97.81	PI594615	97.8	PI594615
Huai yin gua dou jia	PI603675	G. max	landrace	III	China	Jiangsu	32.06	118.85	15.7	98.8	155119748	99.6	99.55	PI603675	79.3	PI567761
Huai yin gua dou jia	PI603675	G. max	landrace	III	China	Jiangsu	32.06	118.85	18	99.4	176858055	99.4	99.36	PI603675	79.4	PI567761
ZDD05996	PI603756	G. max	landrace	II	China	Zhejiang	30.27	120.08	12.5	98.6	123758833	99.4	99.44	PI603757B	99.4	PI603757B
Xia hei dou	PI603767	G. max	landrace	Unknown	China	Shanxi	37.33	111.83	12.4	98.8	122874677	59.8	83.52	PI438489B	83.5	PI438489B
Sample 140	PI605869A	G. max	cultivar	V	Vietnam	Lao Cai	21	103.5	13.9	99.3	151778927	99.5	99.54	PI605869A	83.7	PI605871A
Browngilgun	PI612611	G. max	landrace	III	North Korea		39.04	125.75	16.7	99.3	182509407	99.5	99.49	PI612611	99.5	PI467327
Harbin 91-6065	PI612719	G. max	cultivar	I	China	Heilongjiang	46.86	126.85	18.6	99.1	183197796	99.6	99.56	PI612719	93.5	PI561284
LG92-1255	PI615553	G. max	cultivar	II	United States	Illinois	39.76	-89.57	9.4	98.3	62199001	84.4	88.37	PI534647	88.4	PI534647
G00568		G. max		V	South Korea	Korea	35.87	128.68	22.7	98.5	180625794	69	99.38	PI555399	99.4	PI555399
BR-16	PI628809	G. max	cultivar	VI	Brazil		-15.53	-45	19.9	99	196375570	98.8	98.79	PI628809	98.1	PI628868
FT-Abyara	PI628838	G. max	cultivar	VII	Brazil		-16	-45.5	18.7	98.8	185395202	98.2	98.32	PI628835	98.3	PI628835
IAS-5	PI628856	G. max	cultivar	VI	Brazil		-15.53	-46	15	97.2	150690998	86.8	96.53	PI628923	96.5	PI628923
Parana	PI628879	G. max	cultivar	V	Brazil		-15.53	-50	32.2	99.2	317913194	97.1	97.61	PI628880	97.6	PI628880
FT-Cristalina	PI628930	G. max	cultivar	VIII	Brazil		-17	-47.55	22.6	99.1	223171365	99.4	99.39	PI628930	96.9	PI628939
IAC-8	PI628946	G. max	cultivar	VIII	Brazil		-18	-46	20.7	98.8	204497928	98.2	98.19	PI628946	97.3	PI483253
LG94-1128	PI633730	G. max	cultivar	II	United States	Illinois	39.76	-89.57	6.2	97.8	40740997	99.5	99.48	PI633730	82.7	PI548521
LG94-1906	PI633731	G. max	cultivar	II	United States	Illinois	39.76	-89.57	8.3	98.3	54550105	99.3	99.31	PI633731	91.2	PI549075
(Elf)	PI634883	G. max	cultivar	Unknown	United States	Illinois	39.76	-89.57	12.1	92.7	127510614	99.5	99.53	PI634883	99.5	PI548556
LG97-7012	PI639283	G. max	cultivar	III	United States	Illinois	39.76	-89.57	6.1	98.3	40281421	99.5	99.45	PI639283	82.5	PI556928
LG98-1605	PI639285	G. max	cultivar	II	United States	Illinois	39.76	-89.57	5.4	98.2	35844656	99.4	99.37	PI639285	80.7	PI615554
KB 14	PI639586	G. soja	wild	Unknown	Russian Federation	Amur	52.98	127.36	13.2	98.7	86437793	62.3	99.46	PI639600B	99.5	PI639600B
KB 14	PI639586	G. soja	wild	Unknown	Russian Federation	Amur	52.98	127.36	22.5	99.4	221753117	62.3	99.43	PI639600B	99.4	PI639600B
KA 325	PI639588B	G. soja	wild	Unknown	Russian Federation	Amur	52.98	127.36	10.1	98.5	66463596	99.3	99.41	PI639600B	99.4	PI639600B
KT 156	PI639621	G. soja	wild	Unknown	Russian Federation	Amur	52.98	127.36	13.6	98.6	89124448	99.5	99.45	PI639621	76.5	PI639619
KT 156	PI639621	G. soja	wild	Unknown	Russian Federation	Amur	52.98	127.36	21.4	99.2	211071821	99.5	99.45	PI639621	76.6	PI639619
USSURIISKAYA	PI639635	G. soja	wild	Unknown	Russian Federation	Primorye	45	135	13.8	97.8	91343498	99.4	99.36	PI639635	92.4	PI522208B
Skylla	PI639693	G. max	cultivar	II	United States	Michigan, State Univ.	42.7	-84.48	7.2	98.2	47200931	99.3	99.28	PI639693	84.1	PI640911
LD00-3309	PI639740	G. max	cultivar	IV	United States	Illinois	39.76	-89.57	14.2	99.2	155508326	98	99.46	PI639740	88.7	Dwight
LD00-3309	PI639740	G. max	cultivar	IV	United States	Illinois	39.76	-89.57	12.7	98.5	83430166	99.5	97.98	PI639740	89.3	Dwight
G00590		G. max		IV	United States	Ohio	39.94	-83.09	10.5	98.2	69476508	72.9	85.76	PI602452	85.8	PI602452
Prohio	PI643146	G. max	cultivar	IV	United States	Ohio, Wooster	40.82	-81.94	25.4	99.4	166498546	99.5	99.49	PI643146	89.6	PI593654
CL0J173-6-8	PI643395	G. max	cultivar	III	United States	Indiana	39.78	-86.31	6.5	98.5	42737008		90.52	P5H19-2-9-2	90.5	P5H19-2-9-2
N8001	PI647086	G. max	cultivar	VIII	United States	North Carolina	35.22	-80.76	14.1	99.4	154296540	98.7	98.73	PI647086	92.7	PI644053
LD00-2817P	PI658519	G. max	cultivar	VII	United States	Illinois	39.76	-89.57	14.1	99.3	154073237	99.6	99.62	PI658519	88.5	PI606749
LG00-3372	PI660989	G. max	cultivar	III	United States	Illinois	39.76	-89.57	6.9	98.3	45730708		89.34	PI602996	89.3	PI602996
Embrapa 48	PI663948	G. max	cultivar	VII	Brazil		-13.5	-45	21.1	97.8	211222162		85.81	PI548975	85.8	PI548975
LG04-6000	PI664025	G. max	cultivar	IV	United States	Illinois	39.76	-89.57	6.8	98.3	44497929		86.84	PI614155	86.8	PI614155
	PI79691-4	G. max	landrace	III	China	Heilongjiang	45.75	126.65	14	99.4	153407370	99.3	99.31	PI79691-4	80	PI437661A
Shiheigai Shirobana	PI80822	G. max	landrace	III	China	Liaoning	41.2	122.34	14.3	98.8	141711811	99.5	99.5	PI80536	99.5	PI80536
Mejiro	PI80837	G. max	landrace	IV	Japan	Akita	39.57	140.42	25.9	98.9	256331331	99.5	99.53	PI80837	84.2	PI548627
Mejiro	PI80837	G. max	landrace	IV	Japan	Akita	39.57	140.42	18.1	99.3	178219579	99.4	99.41	PI80837	84.2	PI548627
(Dairyu Tsurunoko)	PI83945-3	G. max	landrace	I	South Korea	Kyonggi	37.28	127.12	12.2	99	120356635	81.6	99.48	PI83945-4	99.5	PI83945-4
S-56	PI84631	G. max	landrace	III	South Korea	Kyonggi	37.28	127.12	13.3	98.6	132012291	99.6	99.56	PI82308	99.6	PI86029
S-56	PI84631	G. max	landrace	III	South Korea	Kyonggi	37.28	127.12	25.5	99.4	250755966	99.4	99.43	PI82308	99.4	PI82308
Oni Hadaka	PI84987	G. max	landrace	III	Japan	Saitama	35.85	139.65	17.2	98.1	171066892	99.5	99.45	PI84987	97.4	PI506703
(Oni Hadaka)	PI84987A	G. max	landrace	III	Japan	Saitama	35.85	139.65	9.3	98.5	92657072	99.4	99.4	PI84987A	85.6	PI416978
Kiio Shokuzu	PI86006	G. max	landrace	III	Japan	Hokkaido	42.92	143.2	14	99.2	153366686	98.8	98.81	PI86006	83.8	PI548168
Daidzuhinshu satei	PI86024	G. max	landrace	III	Japan	Hokkaido	42.92	143.2	12.5	99	123736879	99.5	99.49	PI86024	90.5	PI86004
G00609		G. max		III	Japan	Akita	39.45	140.48	22	99.4	144155813	66.1	83.35	PI643913	83.4	PI643913
Miyongaikon	PI87617	G. max	cultivar	III	North Korea	Hamgyong Puk	41.67	129.66	14	99.5	153451557	99.6	99.6	PI87617	97.9	PI89150
Kindaizu	PI87631-1	G. max	landrace	III	Japan	Saitama	36.13	139.38	13.9	99.3	152557718	99.5	99.52	PI87631-1	99.5	PI89008
Kungchuling Improved No. 77	PI88479	G. max	landrace	II	China	Jilin	44.23	126	15.9	99	156696160	99.4	99.41	PI88479	89.8	PI92602
5913	PI88788	G. max	landrace	III	China	Liaoning	42.72	124.33	12	99.2	132018619	99.6	99.58	PI88788	85.7	PI438503A
Zontanorukon	PI89138	G. max	landrace	II	North Korea	Hamgyong Puk	41.67	129.66	15.2	97	153502325	99.5	99.47	PI89138	86.8	PI437760
7193	PI89772	G. max	landrace	IV	China		40.38	116.39	18	99.2	197800576	99.5	99.46	PI89772	90.9	PI556949
7570	PI90763	G. max	landrace	IV	China	Beijing	39.91	116.6	16	99.2	175075889	99.5	99.48	PI90763	83.8	PI157492
4J105-3-4		G. max	cultivar	III	United States	N/A	38.67	-90.4	12.4	98.4	81523368		86.64	PI593463	86.6	PI593463
5M20-2-5-2		G. max	cultivar	III	United States	N/A	38.67	-90.4	8.4	98.5	55244917		88.36	P5H19-2-9-2	88.4	P5H19-2-9-2
Anta_82		G. max	cultivar	VII	Brazil		-14	-50.5	19.7	98.6	195863898		80.5	PI572240	80.5	PI572240
Beijing-IGDB-1		G. max	cultivar	Unknown	China	Jilin	44.23	126	12.5	98.8	123387651		84.99	PI518710	85	PI518710
Bin Hai Da huang Ke Zi Jia		G. max	landrace	Unknown	China	Jiangsu	32.06	118.85	14.4	95.9	146763125		90.93	PI603693A	90.9	PI603693A
BR-GO_8660		G. max	cultivar	IX	Brazil		-14.5	-49	14.2	98.1	142031439		82.73	PI628911	82.7	PI628911
BR-MG_46		G. max	cultivar	VIII	Brazil		-17	-44	27.5	99	272098233		97.77	PI628919	97.8	PI628919
BRS_232		G. max	cultivar	VII	Brazil		-14.4	-45.5	12.4	99.2	122356262		88.98	PI628801	89	PI628801
BRS_284		G. max	cultivar	VI	Brazil		-15.53	-47.55	17.4	99	171444731		80.07	PI518674	80.1	PI518674
BRS_360_RR		G. max	cultivar	VI	Brazil		-18.5	-47.55	20.3	98.9	201384988		81.58	PI515960	81.6	PI515960
BRS_361		G. max	cultivar	VII	Brazil		-14	-47.55	19.4	99.1	191409903		78.93	PI510670	78.9	PI510670
BRS_Sambaiba		G. max	cultivar	IX	Brazil		-15	-48	19.4	98.9	192167216		90.66	PI628824	90.7	PI628824
BRS_Valiosa_RR		G. max	cultivar	VIII	Brazil		-17.5	-46	15.8	99	156242776		98.31	PI628919	98.3	PI628919
BRS-GO_8360		G. max	cultivar	VIII	Brazil		-13	-47	16	99.1	158313103		85.37	PI628963	85.4	PI628963
BRS-GO_Chapadoes		G. max	cultivar	IX	Brazil		-15.3	-47	24.8	99	245483662		94.97	PI543795	95	PI543795
BRSMG_850G_RR		G. max	cultivar	VIII	Brazil		-16.5	-44	22.1	99.2	217866065		96.84	PI628919	96.8	PI628919
BRSMT_Pintado		G. max	cultivar	VIII	Brazil		-15	-44	19.4	99.2	191542790		88.9	PI515960	88.9	PI515960
BRSMT_Uirapuru		G. max	cultivar	IX	Brazil		-15.53	-47.55	20	98.4	198585161		93.2	PI628930	93.2	PI628930
Cang Dou-11		G. max	cultivar	Unknown	China	Hebei	39.94	119.59	11.5	98.7	114218239		87.59	PI592946	87.6	PI592946
CD_201		G. max	cultivar	VII	Brazil		-15.53	-50	22.4	99.1	221539643		97.51	PI628962	97.5	PI628962
Chang Nong No.13		G. max	cultivar	Unknown	China	Jilin	44.23	126	16	98.8	158307473		94.38	PI612723	94.4	PI612723
Chang Nong No.15		G. max	cultivar	Unknown	China	Jilin	44.23	126	14.9	98.9	147303610		91.71	PI612741	91.7	PI612741
Chang Nong No.16		G. max	cultivar	Unknown	China	Jilin	44.23	126	13.7	98.7	135829534		93.8	PI518710	93.8	PI518710
CL0J095-4-6		G. max	cultivar	III	United States	Indiana	39.78	-86.31	9.8	98.5	64725099		97.22	PI657626	97.2	PI657626
Cu Dou		G. max	landrace	Unknown	China	Zhejiang	30.27	120.08	13.1	98.8	129988883		81.5	PI567264A	81.5	PI567264A
Da Qing Ren		G. max	landrace	Unknown	China	Shanxi	37.33	111.83	14.9	99.1	147324066		99.34	PI578366	99.3	PI578366
Da Tun Xiao Hei Dou		G. max	landrace	Unknown	China	Hebei	39.94	119.59	13.4	98.7	133154034		85.85	PI157492	85.9	PI157492
Dai Mi Dou		G. max	landrace	Unknown	China	Hubei	30.59	114.16	13.5	98.6	133764839		99.38	PI603592	99.4	PI603592
Dong Nong No.26		G. max	cultivar	Unknown	China	Heilongjiang	46.86	126.85	12.8	98.4	127367311		88.29	PI612708D	88.3	PI612708D
Dong Nong No.51		G. max	cultivar	Unknown	China	Heilongjiang	46.86	126.85	11.9	46.4	251269638		84.03	PI567158	84	PI567158
Dong Nong No.52		G. max	cultivar	Unknown	China	Heilongjiang	46.86	126.85	17.4	73.9	229873665		88.57	PI612715	88.6	PI612715
Dong Shan Bai Ma Dou		G. max	landrace	Unknown	China	Fujian	26.06	119.39	12.6	99.1	124788694		84.02	PI594552A	84	PI594552A
Emgopa_301		G. max	cultivar	VIII	Brazil		-15	-47.55	16	98.5	159397510		84.62	PI628962	84.6	PI628962
Fen Dou No.63		G. max	cultivar	Unknown	China	Shanxi	37.33	111.83	21.7	98.2	215827245		89.11	PI603290	89.1	PI603290
Fen Dou No.65		G. max	cultivar	Unknown	China	Shanxi	37.33	111.83	16.9	97.5	169135119		87.14	PI592938	87.1	PI592938
Fen Dou No.78		G. max	cultivar	Unknown	China	Shanxi	37.33	111.83	21.9	98.6	217432167		79.45	PI548543	79.5	PI548543
Fen Dou No.79		G. max	cultivar	Unknown	China	Shanxi	37.33	111.83	18.9	97.9	188519087		80.49	PI612732	80.5	PI612732
Fen Dou No.85		G. max	cultivar	Unknown	China	Shanxi	37.33	111.83	16.5	98.1	165070429		80.77	PI612732	80.8	PI612732
Fen Dou No.86		G. max	cultivar	Unknown	China	Shanxi	37.33	111.83	19.6	98.4	195322791		79.62	PI547812	79.6	PI547812
Fen Dou No.88		G. max	cultivar	Unknown	China	Shanxi	37.33	111.83	21	98.3	208889764		91.7	PI547857	91.7	PI547857
Fen Dou No.89		G. max	cultivar	Unknown	China	Shanxi	37.33	111.83	24	98.4	238729175		82.15	PI603290	82.2	PI603290
Guang Rao Da Qing Dou		G. max	landrace	Unknown	China	Shandong	36.6	118.97	19.7	97.7	197307901		80.65	PI603677A	80.7	PI603677A
Gui Chun No.8		G. max	cultivar	Unknown	China	Guangxi	22.79	108.31	20.4	98.4	203274379		90.12	PI556687	90.1	PI556687
He Dou		G. max	landrace	Unknown	China	Guangdong	23.12	113.25	10	98	99924234		99.33	PI556949	99.3	PI556949
He Dou No.13		G. max	cultivar	Unknown	China	Shandong	36.6	118.97	19.1	97.7	190844061		83.88	PI654042	83.9	PI654042
Hei Nong No.51		G. max	cultivar	Unknown	China	Heilongjiang	46.86	126.85	11	90.7	118821202		92.43	PI593939	92.4	PI593939
Hei Wa Shi Dou		G. max	landrace	Unknown	China	Jilin	44.23	126	10.4	97.6	104418608		89.67	PI503338	89.7	PI503338
Holladay (S-100)		G. max	cultivar	V	United States		38.67	-90.4	13.9	99.4	152441652		99.54	PI572239	99.5	PI572239
Hong Zhu Dou		G. max	landrace	Unknown	China	Hunan	28.24	112.81	11.6	98.1	115861899		95.19	PI587965	95.2	PI587965
HS6-3976		G. max	cultivar	III	United States	N/A	38.67	-90.4	9.2	98.3	60813563		99.44	PI612594	99.4	PI612594
IA3023		G. max	cultivar	III	United States	Iowa	41.56	-93.5	14	99.5	153201186		90.43	HH5-3417A	90.4	HH5-3417A
Ji Shan De Da Li Hei Dou		G. max	landrace	Unknown	China	Shanxi	37.33	111.83	23.3	98.4	231130592		93.93	PI594908	93.9	PI594908
Ji Yu No.90		G. max	cultivar	Unknown	China	Jilin	44.23	126	13.8	98.7	137032361		86.97	PI612723	87	PI612723
Jin Da No.26		G. max	cultivar	Unknown	China	Shanxi	37.33	111.83	13	98.9	128201551		90.43	PI592939	90.4	PI592939
Jin Da No.52		G. max	cultivar	Unknown	China	Shanxi	37.33	111.83	9.6	44.7	211111882		82.34	PI547844	82.3	PI547844
Jin Da No.62		G. max	cultivar	Unknown	China	Shanxi	37.33	111.83	11.3	98.9	111525575		81.16	PI467331	81.2	PI467331
Jin Da No.70		G. max	cultivar	Unknown	China	Shanxi	37.33	111.83	11.9	98.6	118104128		81.08	PI592940	81.1	PI592940
Jin Da No.73		G. max	cultivar	Unknown	China	Shanxi	37.33	111.83	14.4	99.1	141955803		91.78	PI592946	91.8	PI592946
Jin Da No.75		G. max	cultivar	Unknown	China	Shanxi	37.33	111.83	12.7	99.1	125321376		81.94	PI467331	81.9	PI467331
Jin Huang No.35		G. max	landrace	Unknown	China	Hubei	30.59	114.16	13.9	98.9	137479394		95.92	PI430599	95.9	PI430599
Jin Shan Cha Zhu Shi Dou		G. max	landrace	Unknown	China	Jilin	44.23	126	12.3	98.3	122574266		91.24	PI532444A	91.2	PI532444A
Jiu Nong No.30		G. max	cultivar	Unknown	China	Jilin	44.23	126	13.8	98.7	136676858		84.2	PI593958	84.2	PI593958
LD01-5907		G. max	cultivar	III	United States	Illinois	39.76	-89.57	6	98	39813327		88.46	PI606749	88.5	PI606749
LD02-4485		G. max	cultivar	II	United States	Illinois	39.76	-89.57	7.7	98.3	50777521		84.99	IA3010	85	IA3010
LD02-9050		G. max	cultivar	IV	United States	Illinois	39.76	-89.57	6.3	98.4	41500740		88.47	PI620883	88.5	PI620883
LG03-2979		G. max	cultivar	III	United States	Illinois	39.76	-89.57	13.9	98	91671917		86.2	PI606748	86.2	PI606748
LG03-3191		G. max	cultivar	IV	United States	Illinois	39.76	-89.57	12	98.4	79314380		90.05	PI556857	90.1	PI556857
LG04-4717		G. max	cultivar	III	United States	Illinois	39.76	-89.57	10.2	98.2	67311235		81	PI615554	81	PI615554
LG05-4292		G. max	cultivar	IV	United States	Illinois	39.76	-89.57	12	98.4	78928108		90.24	PI568254	90.2	PI568254
LG05-4317		G. max	cultivar	IV	United States	Illinois	39.76	-89.57	9.7	98.1	63754773		87.62	PI633732	87.6	PI633732
LG05-4464		G. max	cultivar	III	United States	Illinois	39.76	-89.57	9.8	98.2	64359587		83.64	PI547094	83.6	PI547094
LG05-4832		G. max	cultivar	III	United States	Illinois	39.76	-89.57	9.5	97.9	63116496		84.92	PI591500	84.9	PI591500
Liao Dou No.11		G. max	cultivar	Unknown	China	Liaoning	41.2	122.34	11.6	97.4	116503584		89.43	PI503338	89.4	PI503338
Liao Dou No.15		G. max	cultivar	Unknown	China	Liaoning	41.2	122.34	14.1	99.1	139359210		82.67	PI592949	82.7	PI592949
Liao Dou No.17		G. max	cultivar	Unknown	China	Liaoning	41.2	122.34	12.8	98.9	126547642		88.93	PI602490	88.9	PI602490
Liao Dou No.21		G. max	cultivar	Unknown	China	Liaoning	41.2	122.34	11.7	97.4	117639841		88.75	PI612743	88.8	PI612743
Liao Dou No.3		G. max	cultivar	Unknown	China	Liaoning	41.2	122.34	14	98.7	139181778		93.01	PI470226	93	PI470226
Long quan Da Dou		G. max	landrace	Unknown	China	Heilongjiang	46.86	126.85	14	98.4	138928207		82.31	PI532460A	82.3	PI532460A
Lu Dou No.11		G. max	cultivar	Unknown	China	Shandong	36.6	118.97	10.7	86.9	120693195		80.94	PI548563	80.9	PI548563
NA_5909_RG		G. max	cultivar	VI	Brazil		-18	-47.55	19.1	99	189078496		82.28	PI189900	82.3	PI189900
Nan Guan Xiao PI Qing		G. max	landrace	Unknown	China	Hebei	39.94	119.59	13.3	97.7	132786732		83.91	PI567485	83.9	PI567485
Nan Nong Cai Dou No.1		G. max	cultivar	Unknown	China	Jiangsu	32.06	118.85	12	96.5	122015842		81.22	PI578488B	81.2	PI578488B
NE3001		G. max	cultivar	III	United States	Nebraska	40.8	-96.76	8.7	98.3	57274235		99.53	CH126	99.5	CH126
Ni Ding Hua Mei Dou		G. max	landrace	Unknown	China	Ningxia	37.33	106.04	11.6	98.8	114831630		75.53	PI567328	75.5	PI567328
Ni Dou		G. max	landrace	Unknown	China	Hubei	30.59	114.16	12.1	98.5	120368709		90.2	PI603599B	90.2	PI603599B
Nian Shi Huang Dou		G. max	landrace	Unknown	China	China	40.38	116.39	14.2	98.6	140862763		93.15	PI437701	93.2	PI437701
P98Y11		G. max	cultivar	VIII	Brazil		-15	-44	15.1	99	149122714		85.93	PI515960	85.9	PI515960
PI Xian Da Zi Huo Cao		G. max	landrace	Unknown	China	Jiangsu	32.06	118.85	12.4	98.7	123064987		77.27	PI630984	77.3	PI630984
PI Xian Nian Zhuang Liu Yue Xian		G. max	landrace	Unknown	China	Jiangsu	32.06	118.85	14.8	98.4	146918609		94.59	PI437594B	94.6	PI437594B
S05-11482		G. max	cultivar	V	China		40.38	116.39	17.3	99.2	189976604		88.15	PI654356	88.2	PI654356
S06-13640		G. max	cultivar	IV	United States	N/A	38.67	-90.4	6.3	97.1	41957785		84.27	PI636696	84.3	PI636696
S07-5049		G. max	cultivar	IV	United States		38.67	-90.4	13.8	99	151481010		87.61	Hooster	87.6	Hooster
S10-11227		G. max	cultivar	Unknown	United States		38.67	-90.4	18.5	99.2	202191670		86.69	PI654356	86.7	PI654356
Santa_Rosa		G. max	cultivar	VIII	Brazil		-16	-48	16.8	99.2	166153496		93.58	PI628889	93.6	PI628889
Sha Xian Qin Dou		G. max	landrace	Unknown	China	Fujian	26.06	119.39	12.9	98.8	127579020		81.15	PI594701	81.2	PI594701
Sha Xin Dou		G. max	landrace	Unknown	China	Jiangxi	28.68	115.96	13.7	98.8	136162459		81.94	PI603649	81.9	PI603649
Shen Li No.3		G. max	cultivar	Unknown	China	Shandong	36.6	118.97	14.5	98.5	143895864		88.61	PI430623	88.6	PI430623
Sheng Dou No.9		G. max	cultivar	Unknown	China	Shandong	36.6	118.97	14.8	99.1	146236581		89.71	PI592949	89.7	PI592949
Shu Xian No.205		G. max	cultivar	Unknown	China	Sichuan	30.59	104.1	11.9	97.8	118627631		80.6	PI615446	80.6	PI615446
Su Nong No.10		G. max	cultivar	Unknown	China	Heilongjiang	46.86	126.85	5.9	96.9	59736634		96.86	PI593953	96.9	PI593953
Su Nong No.14		G. max	cultivar	Unknown	China	Heilongjiang	46.86	126.85	14	99	138474245		89.08	PI612709C	89.1	PI612709C
Su Nong No.25		G. max	cultivar	Unknown	China	Heilongjiang	46.86	126.85	11.7	99	115765988		93.35	PI561353	93.4	PI561353
Su Nong No.33		G. max	cultivar	Unknown	China	Heilongjiang	46.86	126.85	11.6	98.7	115194739		99.28	PI597440C	99.3	PI597440C
Tai Wan No.1		G. max	cultivar	Unknown	Taiwan	Taiwan, China	24.73	121.08	12.8	98.2	127566049		83.59	PI507184B	83.6	PI507184B
Tai Xin Niu Mao Huang Yi		G. max	landrace	Unknown	China	Jiangsu	32.06	118.85	11.5	97.9	114807945		99.26	PI587588A	99.3	PI587588A
Tie Feng No.22		G. max	cultivar	Unknown	China	Liaoning	41.2	122.34	15.8	99.1	156362634		98.95	PI592944	99	PI592944
TN05-3027		G. max	cultivar	V	United States	Tennessee	36.18	-86.81	11.3	98.7	74157156		89.59	LG01-4758	89.6	LG01-4758
Tong an Zi Hong Dou		G. max	landrace	Unknown	China	Fujian	26.06	119.39	12.4	98.5	122753326		94.72	PI603604	94.7	PI603604
U03-100612		G. max	cultivar	I	United States	N/A	38.67	-90.4	14.9	98.5	97950195		86	PI610671	86	PI610671
V71-370		G. max	cultivar	VI	United States		38.67	-90.4	13.8	99.3	151154907		90.41	PI548552	90.4	PI548552
VMax_RR		G. max	cultivar	VI	Brazil		-17	-47.55	22.4	98.9	221308704		83.26	PI539936	83.3	PI539936
Wei No.6823		G. max	cultivar	Unknown	China	Shandong	36.6	118.97	11.4	84.8	131679538		89.64	PI559932	89.6	PI559932
Xi Zang Da Dou No.20		G. max	cultivar	Unknown	China	Tibet	29.68	90.81	12	97.9	119787774		99.52	PI578485B	99.5	PI578485B
Xia Men Teng Zai Dou		G. max	landrace	Unknown	China	Fujian	26.06	119.39	12	98.8	119101140		81.31	PI339867	81.3	PI339867
Xiang Dou No.4		G. max	landrace	Unknown	China	Hunan	28.24	112.81	24.6	98.5	243871370		80.63	PI603660	80.6	PI603660
Xiao Huang Dou		G. max	landrace	Unknown	China	Guizhou	26.65	106.69	13.7	98.2	136063745		82.32	PI603549	82.3	PI603549
Xiao Mi Dou		G. max	landrace	Unknown	China	Shandong	36.6	118.97	9.2	98.4	91325728		84.01	PI567659	84	PI567659
Xin Xian Xiao Huang Dou		G. max	landrace	Unknown	China	Shanxi	37.33	111.83	15	96.4	152709546		96.72	PI603542	96.7	PI603542
You Pi Zhi Hei Dou		G. max	landrace	Unknown	China	Shanxi	37.33	111.83	14.9	98.9	147533617		83.09	PI438489B	83.1	PI438489B
Yu Jiang Wu Yue Niu Mao Huang		G. max	landrace	Unknown	China	Jiangsu	32.06	118.85	11.1	98.8	110219171		97.29	PI587577B	97.3	PI587577B
Zhong Huang No.13		G. max	cultivar	Unknown	China	Beijing	40.38	116.39	14.9	98.8	147413823		82.84	PI603772	82.8	PI603772
Zhong Huang No.14		G. max	cultivar	Unknown	China	Beijing	40.38	116.39	10.4	97.2	104744251		86.96	PI592949	87	PI592949
Zhong Huang No.31		G. max	cultivar	Unknown	China	Beijing	40.38	116.39	16.4	96.1	166997317		82.8	PI561408	82.8	PI561408
Zhong Huang No.35		G. max	cultivar	Unknown	China	Beijing	40.38	116.39	6.3	96.3	63863001		86.4	PI547844	86.4	PI547844
Zhong Huang No.38		G. max	cultivar	Unknown	China	Hebei	39.94	119.59	16	97.7	160764064		85.32	PI547885	85.3	PI547885
Zhong Huang No.40		G. max	cultivar	Unknown	China	Shandong	36.6	118.97	16.7	99.1	165165725		86.19	PI547867	86.2	PI547867
Zhong Huang No.50		G. max	cultivar	Unknown	China	Beijing	40.38	116.39	13.8	94.8	142574595		80.26	PI592949	80.3	PI592949
ZJ-Y108		G. soja	wild	Unknown	China	Zhejiang	30.27	120.08	12.6	98.5	125486400		87.1	PI479753B	87.1	PI479753B
ZJ-Y155		G. soja	wild	Unknown	China	Zhejiang	30.27	120.08	14.2	98.3	141352796		85.71	PI483462A	85.7	PI483462A
ZJ-Y188		G. soja	wild	Unknown	China	Zhejiang	30.27	120.08	17.7	98.7	175871963		84.8	PI479753B	84.8	PI479753B
ZJ-Y191		G. soja	wild	Unknown	China	Zhejiang	30.27	120.08	16.1	98.4	159792662		99.08	PI483468A	99.1	PI483468A
ZJ-Y200		G. soja	wild	Unknown	China	Zhejiang	30.27	120.08	12.8	98.8	126660787		85.97	PI479753B	86	PI479753B
ZJ-Y217		G. soja	wild	Unknown	China	Zhejiang	30.27	120.08	16.7	98.4	165766762		83.18	PI479753B	83.2	PI479753B
ZJ-Y2300-1		G. soja	wild	Unknown	China	Zhejiang	30.27	120.08	14	98.6	138585794		86.45	PI483462A	86.5	PI483462A
ZJ-Y282		G. soja	wild	Unknown	China	Zhejiang	30.27	120.08	14.2	98.5	140767031		92.94	PI464938	92.9	PI464938
ZJ-Y314		G. soja	wild	Unknown	China	Zhejiang	30.27	120.08	10.1	98.6	99933703		86.51	PI464938	86.5	PI464938
ZJ-YJ038		G. soja	wild	Unknown	China	Zhejiang	30.27	120.08	13.5	98.7	134316710		85.78	PI479753B	85.8	PI479753B
ZJ-YJ086		G. soja	wild	Unknown	China	Zhejiang	30.27	120.08	11.2	81.8	134374471		78.49	PI447004	78.5	PI447004
ZJ-ZY020		G. soja	wild	Unknown	China	Zhejiang	30.27	120.08	11.7	98.7	115465187		83.44	PI407305	83.4	PI407305
	PI101404A	G. soja	wild	II	China	Heilongjiang	46.2	126.07	8.8	98.3	57835947	99.3	99.32	PI101404A	99.3	PI81762
	PI342622A	G. soja	wild	I	Russian Federation	Primorye	45	135	13.2	98.6	86469534	99.4	99.38	PI342622A	91.5	PI522230A
	PI366124	G. soja	wild	V	Japan	Kagawa	34.23	133.78	9.7	98.2	64096963	99.3	99.31	PI366124	90.3	PI407125
	PI378684A	G. soja	wild	VI	Japan	Saitama	36.03	139.53	14.9	98.7	97560135	99.5	99.47	PI378684A	85	PI378684B
	PI378684A	G. soja	wild	VI	Japan	Saitama	36.03	139.53	18.5	99.3	182689453	99.5	99.45	PI378684A	85	PI378684B
	PI378684B	G. soja	wild	VI	Japan	Saitama	36.03	139.53	14.5	98.7	95300229	98	97.96	PI378684B	88.8	PI407186
	PI378690	G. soja	wild	VII	Japan	Fukuoka	33.2	130.37	18.4	98.1	121684004	99.4	99.44	PI378690	98.9	PI378693A
	PI378696A	G. soja	wild	VI	Japan	Shimane	35.12	132.49	14.9	98.5	97976156	99.4	99.43	PI378696A	99.3	PI378696B
	PI378696A	G. soja	wild	VI	Japan	Shimane	35.12	132.49	18.5	99.2	182860752	99.4	99.41	PI378696A	99.3	PI378696B
	PI378696B	G. soja	wild	VI	Japan	Shimane	35.12	132.49	16.2	98.8	106519911	99.5	99.45	PI378696B	99.2	PI378696A
	PI378698	G. soja	wild	VI	Japan	Yamanashi	35.45	138.85	13.3	98.5	87497913	99.5	99.45	PI378698	77.6	PI407156
	PI378698	G. soja	wild	VI	Japan	Yamanashi	35.45	138.85	18.7	98.9	185242131	98.9	98.87	PI378698	87.7	PI378696A
RB 1072	PI407077	G. soja	wild	VII	Japan	Aichi	34.94	137.24	11.9	98.2	78379982	99.2	99.2	PI407077	87.5	PI407076
RB 1072	PI407083	G. soja	wild	VI	Japan	Aichi	34.94	137.24	13.6	98.4	89375736	99.3	99.32	PI407085	99.3	PI407085
RB 1072	PI407083	G. soja	wild	VI	Japan	Aichi	34.94	137.24	19.3	99.2	190750777	99.3	99.3	PI407085	99.3	PI407085
RB 1072	PI407157	G. soja	wild	VI	Japan	Chiba	35.6	140.12	9.8	98	65094474	99.2	99.21	PI407158	99.2	PI407158
K56-C	PI407190	G. soja	wild	V	South Korea	Kyonggi	37.21	126.99	9.8	98.2	64423357	98.6	98.61	PI407190	87.5	PI407189
K15	PI407202	G. soja	wild	V	South Korea	Kangwon	37.5	127.98	13.6	98.5	89632768	99.1	99.09	PI407202	78.3	PI424076A
K25-B	PI407220	G. soja	wild	V	South Korea	Chungchong Puk	36.95	127.74	13.3	98.6	87206556	98.9	98.91	PI407220	78.2	PI424116
K55	PI407239	G. soja	wild	V	South Korea	Chungchong Nam	36.76	127.16	12.1	98.6	79645679	98.5	98.45	PI407239	78	PI424010
K35-B	PI407241	G. soja	wild	V	South Korea	Kyongsang Puk	35.6	128.75	11	98.3	72619143	98.8	99.05	PI407240	99.1	PI407240
K36-B	PI407243	G. soja	wild	VI	South Korea	Kyongsang Puk	35.61	128.75	13.1	98.4	86274881	99.2	99.24	PI407243	98.3	PI407078
K103-C	PI407281	G. soja	wild	VI	South Korea	Cheju	33.42	126.5	13.2	98.4	87155000	97.8	97.78	PI407281	89.7	PI407282
K103-C	PI407281	G. soja	wild	VI	South Korea	Cheju	33.42	126.5	17.4	99.4	171179328	97.7	97.74	PI407281	89.3	PI407282
Tsuru Mame	PI407286	G. soja	wild	VI	Japan	Kanagawa	35.59	139.35	13.9	98.7	91332426	99.5	99.5	PI407286	95.5	PI342434
Tsuru Mame	PI407286	G. soja	wild	VI	Japan	Kanagawa	35.59	139.35	17.1	99.2	168867460	99.4	99.39	PI407286	95.6	PI342434
	PI407303	G. soja	wild	VI	China	Jiangsu	32.06	118.85	14.4	98.7	94809824	98.6	98.96	PI407300	99	PI407300
	PI407303	G. soja	wild	VI	China	Jiangsu	32.06	118.85	18.1	99.3	177951059	98.5	98.95	PI407300	99	PI407300
	PI407308	G. soja	wild	V	South Korea	Kyonggi	37.28	127.02	14.3	98.8	93613355	98.8	98.75	PI407308	96.4	PI407191
	PI407308	G. soja	wild	V	South Korea	Kyonggi	37.28	127.02	20.1	98.8	199633701	98.6	98.55	PI407308	96.5	PI407191
74001	PI424004B	G. soja	wild	II	South Korea	Kyonggi	37.42	126.79	16.9	98.6	110755087	72.2	99.34	PI507723A	99.3	PI507723A
74006	PI424008A	G. soja	wild	V	South Korea	Kyonggi	37.21	126.82	15	98.7	98384094	97.7	97.84	PI424008C	97.8	PI424008C
74006	PI424008A	G. soja	wild	V	South Korea	Kyonggi	37.21	126.82	17.9	99.2	176068327	96.7	97.75	PI424007	97.8	PI424007
74096	PI424097	G. soja	wild	V	South Korea	Kyongsang Puk	36.12	128	7.4	98.2	48686855	99.3	99.31	PI424097	78.6	PI424010
74129	PI424121	G. soja	wild	V	South Korea	Kyongsang Nam	34.97	128.32	8.7	98.4	57538678	99.3	99.33	PI424121	78.5	PI424123
	PI447003A	G. soja	wild	0	China	Nei Monggol	42.82	113.29	30.2	98.7	198324491	99.4	99.35	PI447003A	79.3	PI464925C
(Gong di No. 2019)	PI464890B	G. soja	wild	I	China	Jilin	44.23	126	11.9	98.6	77979993	99.3	99.27	PI464890B	85.9	PI479748
	PI468918	G. soja	wild	III	China	Liaoning	41.2	122.34	14.8	98.9	97336145	99.2	99.35	PI479750	99.4	PI479750
	PI468918	G. soja	wild	III	China	Liaoning	41.2	122.34	19.7	99.3	193746405	99.2	99.34	PI479750	99.3	PI479750
GD 50062	PI479746B	G. soja	wild	II	China	Jilin	44.23	126	14.6	98.8	95691267	98.2	98.23	PI479746B	93.6	PI479746A
NIAR 030002	PI507595	G. soja	wild	VI	Japan	Niigata	37.01	138.65	9	98.3	59334267	99.3	99.25	PI507595	78	PI507642
NIAR 060002	PI507630	G. soja	wild	VII	Japan	Nara	34.53	135.95	8.7	98.4	57414381	99	99.26	PI507629	99.3	PI507629
VIR 8448	PI507752	G. soja	wild	0	Russian Federation	Amur	52.98	127.36	14.1	98.8	92259243	99.3	99.38	PI507821	99.4	PI507821
VIR 8448	PI507752	G. soja	wild	0	Russian Federation	Amur	52.98	127.36	20.8	99.3	205416468	99.3	99.36	PI507821	99.4	PI507821
VIR 8451	PI507757	G. soja	wild	0	Russian Federation	Amur	64.41	144.03	12.3	98.2	81012227	99.4	99.39	PI578337	99.4	PI578337
VIR 8493	PI522209B	G. soja	wild	II	Russian Federation	Primorye	45	135	11.3	98.6	74201263	99.3	99.35	PI578346C	99.4	PI578346C
VIR 8525	PI522235B	G. soja	wild	I	Russian Federation	Primorye	45	135	9.4	98.3	61805078	99.2	99.25	PI532453B	99.3	PI532453B
KE12	PI562558	G. soja	wild	Unknown	South Korea	Cholla Puk	35.82	127.12	12.9	98.8	84704707	99.4	99.36	PI562558	84.4	PI424013
KE12	PI562558	G. soja	wild	Unknown	South Korea	Cholla Puk	35.82	127.12	18.9	99.3	186075863	99.4	99.36	PI562558	84.4	PI424013
KF7	PI562564	G. soja	wild	Unknown	South Korea	Cholla Puk	35.53	127.33	10	98.4	65773168	68.8	87.63	PI562563	87.6	PI562563
	PI597458B	G. soja	wild	Unknown	China	Shandong	36.82	120.47	14.5	98.6	95450755	99.3	99.26	PI597458B	89	PI597458C
	PI597458B	G. soja	wild	Unknown	China	Shandong	36.82	120.47	18.4	99.2	181347044	99.3	99.25	PI597458B	88.9	PI597458C
(Zheye 29)	PI597471D	G. soja	wild	Unknown	China	Zhejiang	30.27	120.08	13.1	98.5	86536227	99.2	99.24	PI597471D	80.4	PI424038C
(Zheye 29)	PI597471D	G. soja	wild	Unknown	China	Zhejiang	30.27	120.08	16.3	99.1	161190310	99	98.98	PI597471D	80	PI424038C
KZ 659	PI639590A	G. soja	wild	Unknown	Russian Federation	Amur	52.98	127.36	12.7	98.7	83305921	98.2	99.47	PI639600B	99.5	PI639600B
KZ 659	PI639590A	G. soja	wild	Unknown	Russian Federation	Amur	52.98	127.36	16.9	99.4	165970504	98.1	99.38	PI639600B	99.4	PI639600B
Max C.P1159A8	PI322692	G. max		IX	Australia		-37	146.5	60	99.1	591733675	92.6	96.51	PI245007	96.5	PI245007
Macoupin	PI548364	G. max		IV	Japan	Tokyo	35.73	139.57	45.3	99.3	446375158	99.6	99.59	FC31683	99.6	FC31685
Patoka	PI548400	G. max		IV	China	Heilongjiang	46.86	126.85	16.9	99.4	166637916	99.7	99.65	PI548400	90.1	PI248402
Sparks	PI548619	G. max		IV	United States	Kansas	39.11	-94.7	58.2	99.4	572313861	99.7	99.73	PI548619	99.7	PI634903
Manokin	PI559932	G. max		IV	United States	Maryland	39.29	-76.7	65.1	99.1	643307789	99.6	99.61	PI559932	87.2	PI641937
Laredo	FC29333	G. max		III					22.6	99.2	223509018	99.7	99.66	PI229738	99.7	PI548211
	FC31697	G. max		IV	Costa Rica		9.91	-84.2	19.9	99.4	196340681	99.6	99.61	FC31697	98.2	PI548314
No. 31	PI54591	G. max		III	China	Liaoning	41.2	122.34	17.8	99.3	175290425	99.5	99.53	PI54591	79	PI438213
No. 48	PI54608-1	G. max		Unknown	China	Liaoning	41.2	122.34	18.9	99.2	186401780	99.6	99.55	PI54608-1	80.4	PI80837
No. 54	PI54614	G. max		IV	China	Jilin	43.88	125.32	21.1	99.4	207677737	99.6	99.57	PI54614	84.4	PI54818
No. 55	PI54615-1	G. max		Unknown	China	Heilongjiang	45.75	126.65	17.3	99.4	170564531	99.6	99.6	PI54615-1	78.5	PI54615-2
Common Yellow Variety	PI58955	G. max		IV	China	Shandong	36.71	119.1	25.2	99.3	248442990	99.5	99.54	PI58955	77.7	PI84669-
937	PI62203	G. max		V	China	Hebei	39.94	119.59	26.2	99.3	258570482	99.6	99.59	PI62203	82.2	PI60269-2
205	PI68521-1	G. max		Unknown	China	Duitsinshan, Manchuria	46.2	126.07	17.6	99.4	173125769	99.6	99.61	PI68521-1	82.1	PI90578
285	PI68604-1	G. max		Unknown	China	Yaomyn, Manchuria	46.2	126.07	26.9	99.3	265169905	99.6	99.61	PI68604-1	84.4	PI548175
204	PI68732-1	G. max		Unknown	China	Heilongjiang	46.64	125.43	18.1	99.2	178195653	99.6	99.62	PI68732-1	82.7	PI437646B
6908	PI70080	G. max		III	China	Jilin	43.71	128.24	20.5	99.2	202134529	99.6	99.61	PI70080	94	PI69507-1
7336	PI70466-3	G. max		Unknown	China	Jilin	41.94	126.43	27.9	99.2	275129481	99.6	99.57	PI70466-3	83	PI80822
No. 33	PI71465	G. max		V	China	Jiangsu	32.06	118.85	20	99.3	196963430	99.5	99.51	PI71465	85	PI60269
Kuro Daizu	PI81041	G. max		III	Japan	Hokkaido	43.07	141.35	22.6	99.2	223011899	99.5	99.52	PI81041	82	PI92595
Chusei Hadaka	PI81785	G. max		III	Japan	Hokkaido	43.07	141.3	49.4	99.2	487281841	99.5	99.54	PI81785	78.7	PI81767
Orukon	PI83881	G. max		IV	North Korea	Kangwon	39.15	127.44	22.5	99.3	222008536	99.5	99.51	PI83881	77.1	PI548392
Kuro churyu	PI83942	G. max		V	South Korea	Kyonggi	37.28	127.12	18.4	99.2	181839657	99.6	99.56	PI83942	87.1	PI578399
S-62	PI84637	G. max		II	South Korea	Kyonggi	37.28	127.12	18.8	99.4	185297424	99.5	99.54	PI84637	89.9	PI87617
S-81	PI84656	G. max		III	South Korea	Kyonggi	37.28	127.12	23.2	99.4	228445112	99.6	99.61	PI84644	99.6	PI84644
(Kandokon)	PI84946-2	G. max		Unknown	South Korea	PUnited Statesn	35.15	129.05	20.4	99.3	200746571	99.6	99.55	PI84946-2	91.2	PI548350
Takiya	PI84973	G. max		III	Japan	Saitama	35.85	139.65	20.4	99.2	201113588	99.6	99.59	PI84973	86	PI507347
Fukota	PI86904	G. max		IV	South Korea	Chungchong Puk	37	128.17	22.1	99.3	217843179	99.5	99.51	PI86904	77.6	PI567170B
(Pakute)	PI86972-2	G. max		Unknown	South Korea	Cholla Puk	35.95	126.96	28.2	99.3	277395277	99.6	99.63	PI86972-2	86.7	PI71463
Kuromeshoryu	PI87620	G. max		IV	North Korea	Hamgyong Puk	41.67	129.66	19.2	99.3	189138277	99.6	99.56	PI87620	86.2	PI86045H
5702	PI88313	G. max		II	China	Chirin, Manchuria	49.59	117.38	18.8	99.3	185393067	99.6	99.61	PI88313	97.9	PI407386D
Iganzu	PI88468	G. max		II	China	Liaoning	40.18	122.12	23.1	99.4	227605577	99.6	99.6	PI88468	84.4	PI506610
5950	PI89005-5	G. max		Unknown	China	Manchuria	46.2	126.07	17.7	99.2	174930506	99.6	99.57	PI89005-5	80.9	PI88490-2
7221	PI89775	G. max		VI	China	Near Fa Hua Ssu temple	24.65	113.64	19.3	99.3	189963275	99.6	99.61	PI89775	76	PI615446
7413	PI90479P	G. max		IV	China	Nanchuangying	40.38	116.39	17.9	99.3	176190897	99.3	99.28	PI90479P	82.9	PI90479-1
6554	PI91100-3	G. max		Unknown	China	Jilin	43.51	124.81	19.1	99.2	187860458	99.6	99.56	PI91100-3	81	PI91100-1
6614	PI91159-4	G. max		Unknown	China	Liaoning	42.72	124.33	14.9	99.4	147055794	99.6	99.58	PI91159-4	84	PI91083
6615	PI91160	G. max		III	China	Liaoning	42.72	124.33	23.4	99.2	230430598	99.5	99.54	PI91160	86.8	PI69515
7846	PI92651	G. max		IV	China	Jilin	43.51	124.81	21.6	99.3	212676529	99.6	99.62	PI92651	84	PI578399
(Kiizaya)	PI94159-3	G. max		Unknown	Japan	Kagoshima	31.33	130.93	20.4	99.5	200759245	99.6	99.58	PI94159-3	84.1	PI103415
155	PI95860	G. max		VI	South Korea	Chungchong Nam	36.54	126.79	17.7	99.4	173860014	69.8	99.56	PI96354	99.6	PI96354
Ming Chuan	PI103088	G. max		III	China	Henan	34.74	113.66	18.9	99.3	186385787	99.6	99.61	PI103088	77	PI587716A
B-63	PI153231	G. max		III					21.3	99.2	209976406	99.6	99.58	PI153231	99.6	PI79710
No. 57	PI154189	G. max		0	Netherlands		52.32	4.89	19.3	99.4	189848285	99.6	99.56	PI154189	87.2	PI189876
Glycine H	PI159925	G. max		VIII	Peru	Lima	-12.05	-77.04	16.9	99.3	166893514	99.6	99.57	PI159925	99.6	PI381660
Nanking 332	PI165675	G. max		VII	China	Jiangsu	32.06	118.85	37	99.2	364920535	99.6	99.61	PI165675	99.6	PI171445
Bhart	PI166105	G. max		VII	India	Uttar Pradesh	30.25	79.33	48.1	99.3	473947845	99.5	99.45	PI166105	99.4	PI166048
Large Yellow Soybean	PI171428	G. max		IV	China	Beijing	39.76	116.54	17.7	99.3	174887406	99.6	99.56	PI171428	99.5	PI90490
Kosamame	PI171451	G. max		VII	Japan	Kanagawa	35.59	139.35	13.9	99.2	137024393	99.5	99.5	PI171451	84	PI416953
Bhart	PI179935	G. max		VII	India	Himachal Pradesh	31.88	77.39	30.1	99.3	296418466	99.5	99.49	PI179935	78	PI175194
Miko Saumon	PI189873	G. max		0	France		48.83	2.22	19	99.3	187112229	99.5	99.5	PI189873	84	PI189868
No. 3	PI209333	G. max		VI	Japan	Hokkaido	43.46	142.61	18.2	99.3	179764109	99.4	99.38	PI209333	80.6	PI507195
No. 9	PI209334	G. max		III	Japan	Hokkaido	43.46	142.61	20.2	99.3	199000853	99.5	99.5	PI209334	82	PI416827
Kono-Kuradaizu	PI232992	G. max		III	Japan	Saga	33.28	130.28	20.7	99.1	203960936	99.4	99.38	PI232992	82.4	PI438152
Bilomi No. 3	PI240664	G. max		X	Philippines	Luzon	15	121.27	48.5	99.3	477757862	99.6	99.56	PI240664	87	PI548972
No. 12	PI253661B	G. max		III	China		40.38	116.39	29.6	99.4	291739676	99.5	99.53	PI253661B	99.5	PI91154
(Tua Nao)	PI261272C	G. max		Unknown	Thailand	Nan	18.82	100.8	36.1	99.4	355751917	99.6	99.55	PI261272C	84.4	PI261272D
No. 4	PI266806C	G. max		II	China	Hebei	39.94	119.59	37.7	99.3	371389140	99.4	99.44	PI266806C	96.8	PI266806D
	PI274453	G. max		X	Japan	Okinawa	24.78	125.33	25.7	99.2	253524164	99.5	99.47	PI274453	85.5	PI274454
	PI291294	G. max		I	China	Heilongjiang	46.86	126.85	22.3	99.1	220423960	99.6	99.64	PI291294	85	PI68562
	PI291309D	G. max		II	China	Heilongjiang	45.75	126.65	27.7	99.1	272992269	99.5	99.5	PI291309D	83.3	PI68465-1
	PI291310C	G. max		II	China	Heilongjiang	45.75	126.65	25.6	99.4	252253658	99.6	99.63	PI291310C	81.5	PI437616
Czi ti No. 5	PI297505	G. max		I	China		40.38	116.39	34.5	99.3	340321007	99.6	99.56	PI85508	99.6	PI88358
Iregi Universal	PI297520	G. max		0	Hungary		47.49	19.09	18.1	99.3	178699099	99.6	99.61	PI297520	93	PI438371
Rhosa	PI324924	G. max		V	South Africa		-29.3	26.12	22.4	99.2	220843425	99.6	99.63	PI324924	83.8	PI548224
	PI342434	G. max		V	Japan	Iwate	39.48	141.32	17.7	99.4	174359985	99.5	99.5	PI342434	98.4	PI407287
	PI342619A	G. max		0	Russian Federation	Primorye	45	135	16.5	99.5	162089879	99.4	99.44	PI342619A	99.4	PI342619B
Karafuto No. 1	PI360957	G. max		0	Japan	Hokkaido	43.46	142.61	46.5	99.3	458227540	58.2	99.59	PI360958	99.6	PI360958
(F. 56-17)	PI361066B	G. max		I	Romania		44.42	26.11	20	99.3	196992886	99.6	99.6	PI361066B	93.9	PI445834
Faur	PI361070	G. max		0	Romania		44.42	26.11	24.8	99.2	244180818	99.5	99.53	PI361070	97.3	PI424196
Kormovaia 15	PI361080	G. max		II	Russian Federation		52.98	127.36	18.7	99.3	184499327	99.2	99.21	PI361080	82.7	PI437661A
Medias 23	PI361087	G. max		I	Romania		44.42	26.11	46.4	99.3	457073411	99.5	99.47	PI361087	82.3	PI378669A
Novosadska Br. 1	PI361093	G. max		I	Serbia		44.02	21.15	48.1	99.2	473872100	99.5	99.5	PI361093	92.8	PI189913
(Caloria)	PI372403B	G. max		0	Austria		48.2	16.38	17.8	99.4	175196063	99.6	99.63	PI372403B	89.5	PI445825
Novosadska Br. 4	PI372418	G. max		I	Serbia		44.02	21.15	18	99.3	177430589	99.6	99.55	PI372418	88.2	PI361094
N-9	PI374207	G. max		X	India	Madhya Pradesh	21.59	78.98	17.2	99.2	169689251	99.5	99.51	PI374207	99.5	PI374205
Dnepropetrovsk 12	PI378658	G. max		0	Ukraine	Dnipropetrovsk	48.45	35	17.8	99.1	176159752	99.4	99.6	PI378657	99.6	PI378657
Habarovskaja II	PI378663	G. max		I	Russian Federation		52.98	127.36	26.1	99.3	257728074	99.5	99.49	PI378663	99.5	PI437145A
(VNIIMK 9186)	PI378680E	G. max		I	Russian Federation		52.98	127.36	29.6	99.2	291573017	99.5	99.5	PI378680E	95	PI378680B
TC 1	PI379618	G. max		V	Taiwan	Taiwan	24.73	121.08	16.8	99.2	166053470	99.6	99.57	PI379618	98.9	PI538402A
Ch'a ye sheng tou	PI391577	G. max		II	China	Jilin	44.23	126	24.6	99.3	242236605	99.6	99.56	PI391577	77.5	PI437656
Jilin No. 10	PI391583	G. max		II	China	Jilin	44.23	126	19.4	99.2	191690137	99.6	99.61	PI391583	99.2	PI427088G
KAS 390-17-2	PI398633	G. max		V	South Korea	Chungchong Puk	37	128.17	18.5	99.3	182692519	99.5	99.54	PI398633	99.5	PI398594
KLS 628-1	PI398965	G. max		IV	South Korea	Cholla Nam	34.5	126.38	21	99	207404586	99.6	99.62	PI398965	81.7	PI84578
Suj nii hun mao ju	PI404187	G. max		II	China		40.38	116.39	32.5	99.1	320812414	99.6	99.56	PI404187	85.6	PI603676
Hei long No. 3	PI407701	G. max		I	China		40.38	116.39	23.8	99.2	234594336	99.6	99.58	PI407701	99.1	PI415072
Feng shou No. 10	PI407708A	G. max		0	China	Heilongjiang	46.86	126.85	19	99.2	187756563	99.6	99.58	PI407708A	99.6	PI407713
16	PI407742	G. max		V	China	Shaanxi	34.26	108.93	16.6	99.3	163596226	99.6	99.61	PI407742	99.6	PI603457C
A-B(D)	PI416751	G. max		I	Japan	Tohoku region	39	141	24.2	99.2	238177736	99.6	99.62	PI416751	99.5	PI506479
Choutan	PI416838	G. max		V	Japan	Tohoku region	39	141	14.8	99.3	145849982	99.6	99.55	PI416838	94.3	PI408024
Ooita Aki Daizu 2	PI417215	G. max		VIII	Japan	Kyushu and Okinawa	26.54	128.02	17.5	99.3	172879090	99.5	99.49	PI224273	99.5	PI224273
Pekin dai seitou	PI417242	G. max		II	China		40.38	116.39	18.9	99.2	186051863	99.5	99.51	PI417242	80.4	PI63468
(Shou outou)	PI417345B	G. max		IV	China		40.38	116.39	18.9	99.1	186436249	99.5	99.51	PI417345B	89.8	PI416854
Tenpoku shirome	PI417381	G. max		0	Japan	Hokkaido	43.46	142.61	17.6	99.3	173273545	99.5	99.54	PI417381	88.2	PI423869
Yougetsu	PI417479	G. max		IV	Japan	Tohoku region	39	141	22.6	99.1	222847831	99.5	99.54	PI417015	99.5	PI417015
Escura A	PI417500	G. max		VIII	Brazil		-14	-46.6	18.8	99.3	185490753	99.5	99.54	PI417500	95.6	PI417497
A38	PI417529	G. max		0	Germany		52.51	13.41	17.5	99.3	172202998	99.5	99.52	PI417529	98.4	PI417542
H-060072	PI417581	G. max		V	United States		38.67	-90.4	19.2	99.4	189512520	99.6	99.59	PI417581	99.2	PI60296
Tousan 72	PI423926	G. max		IV	Japan	Nagano	36.7	137.86	24.6	99.3	242332235	99.6	99.59	PI423926	93.1	PI423927
74053	PI424038B	G. max		V	South Korea	Kyonggi	37.49	127.49	19.4	99.3	191142789	99.3	99.3	PI424038B	90.9	PI378686B
ISZ-3	PI424195A	G. max		0	Hungary		47.49	19.09	17.9	99.3	176003920	99.6	99.56	PI424195A	84	PI424195B
58-161	PI430595	G. max		IV	China		40.38	116.39	20	99.3	197055165	99.6	99.55	PI430595	99.3	PI578473C
Tie-feng 8	PI436684	G. max		III	China	Liaoning	41.2	122.34	17.6	99.3	173521369	99.5	99.52	PI436684	87.1	PI407657
VIR 244	PI437110A	G. max		III	Russian Federation	Jewish Region, Far East, USSR	48.6	132.3	19.2	99.2	189351921	99.5	99.54	PI437110A	99.5	PI437109C
VIR 249	PI437112A	G. max		II	Russian Federation	Jewish Region, Far East, USSR	48.6	132.3	19.3	99.3	190722043	99.6	99.55	PI437112A	82.5	PI437787
Imeretinscaja	PI437127A	G. max		IV	Georgia		42.31	43.37	23.2	99.2	229003941	99.5	99.51	PI437127A	99.5	PI323556
Krasnodarscaja 13	PI437160	G. max		I	Russian Federation	Krasnodar	45.1	39.27	27.9	99.3	274616054	66.3	99.66	PI437153A	99.7	PI437153A
Toncostebel'naja 27	PI437165A	G. max		I	Russian Federation	Krasnodar	45.1	39.27	17.1	99.3	168413589	99.4	99.41	PI437165A	77.6	PI548318
CSchi 1069	PI437240	G. max		0	Moldova		47	29	17.1	99.3	168960168	99.5	99.51	PI437240	89.9	PI437283
(Dobruzanca D)	PI437265D	G. max		0	Moldova		47	29	39.2	99	387366869	94	93.98	PI437265D	92.1	PI437259
Ussurijscaja 308	PI437376A	G. max		I	Russian Federation	Primorye	45	135	17.2	99.3	169578239	99.6	99.6	PI437376A	88.4	PI437376B
VIR 1048	PI437485	G. max		II	Russian Federation	Primorye	45	135	24.7	99.1	243971281	99.5	99.51	PI437485	85.1	PI91341
VIR 3810	PI437500A	G. max		I	Russian Federation	Primorye	45	135	22.1	99.2	218028639	99.6	99.6	PI437500A	97.5	PI437500C
VIR 3853	PI437505	G. max		II	Russian Federation	Primorye	45	135	22.8	99.2	224679069	99.5	99.51	PI437505	86.9	PI522192A
Gun'-tszu-lin' 658	PI437662	G. max		II	China		40.38	116.39	19.1	99.4	187925914	99.4	99.35	PI437662	71.5	PI438489B
(Phun-zhun)	PI437685D	G. max		III	China		40.38	116.39	26.2	99.3	258325774	99.6	99.55	PI437685D	95.1	PI437685B
S-185	PI437695A	G. max		I	China		40.38	116.39	35.5	99.2	350297887	97.8	97.78	PI437695A	86.4	PI567579
VIR 1302	PI437776	G. max		III	China		40.38	116.39	14.8	99.3	145695892	99.6	99.57	PI437776	82.3	PI437403
VIR 3018	PI437788A	G. max		II	China		40.38	116.39	15.8	99.2	156310919	99.6	99.55	PI437788A	84.2	PI437574
VIR 3024	PI437793	G. max		II	China		40.38	116.39	15.9	99.2	156525412	99.5	99.47	PI437793	84.9	PI437462A
An'da	PI437814A	G. max		II	China	Northeast	40.38	116.39	16.9	99.2	166819426	99.3	99.3	PI437814A	80.7	PI437200A
DV-254	PI437838	G. max		II	Russian Federation		52.98	127.36	17.1	99.3	168557410	99.6	99.59	PI438182	99.6	PI438182
VIR 1657	PI437991B	G. max		0	China	Northeast	40.38	116.39	20.9	99.2	205870953	99.5	99.52	PI437991B	83	PI437991A
VIR 1883	PI438019B	G. max		II	China	Northeast	40.38	116.39	18.6	99.2	183893204	99.5	99.52	PI438019B	79	PI404169A
VIR 2506	PI438083	G. max		II	China	Northeast	40.38	116.39	16.1	99.2	159231352	99.6	99.61	PI438083	85.1	PI438085
VIR 2623	PI438112B	G. max		III	China	Northeast	40.38	116.39	17.1	99	169109840	99.6	99.55	PI438112B	77.8	PI468920
VIR 4521	PI438230A	G. max		I	China	Northeast	40.38	116.39	18.9	99.2	186468136	99.5	99.52	PI438230A	92.4	PI438233A
VIR 4536	PI438239B	G. max		I	China	Northeast	40.38	116.39	16.3	99.3	160659354	99.5	99.49	PI438239B	99.5	PI438240
VIR 3017	PI438309	G. max		I	China		40.38	116.39	21.4	99.3	211355335	99.5	99.53	PI438309	86.9	PI475815
Grignon 53-F-3	PI438323	G. max		I	France		48.83	2.22	17.1	99.4	168361963	99.6	99.59	PI438323	84.4	PI189900
SAO 196-C	PI438335	G. max		III	Algeria		26.66	2.14	50.9	99.3	501396130	99.6	99.6	PI438335	83.2	PI189922
Sao 208	PI438336	G. max		0	Algeria		27.68	1.79	18.2	99.2	179435850	99.6	99.56	PI438336	80.3	Hinsoy
35S.277	PI438347	G. max		VII	Australia		-37.81	145.45	19.3	99.2	190446324	99.6	99.59	PI438347	99.4	PI170887
(Peking)	PI438496B	G. max		III	United States		38.67	-90.4	16.8	99.1	166197773	99.6	99.59	PI438496B	92.4	PI438496A
(Peking)	PI438496C	G. max		IV	United States		38.67	-90.4	17.9	99.2	176785532	99.5	99.52	PI438496C	84.2	PI438496B
Virginia	PI438500	G. max		III	United States		38.67	-90.4	17.9	99.3	176416065	99.6	99.56	PI438500	78.7	PI87629
Wolfsthaler	PI445824A	G. max		0	Germany		52.51	13.41	19.1	99.2	188757014	99.5	99.47	PI445824A	97.3	PI438393
Da Bai mei	PI458505	G. max	landrace	II	China	Liaoning	41.2	122.34	19.2	99.3	188778440	89.6	99.61	PI437687	93.2	PI89168
Da Bai mei	PI458505	G. max	landrace	II	China	Liaoning	41.2	122.34	5.4	98.1	54309035	99.6	93.22	PI89168	99.6	PI437687
Ji Ti No. 1	PI458510	G. max		III	China	Liaoning	41.2	122.34	18	99.3	177189487	99.6	99.58	PI227334	99.6	PI227334
Jou Nong No. 5	PI464896	G. max		I	China	Jilin	44.23	126	17.6	99.3	173299757	99.6	99.58	PI464896	99	PI603354
Dan Dou 1	PI464912	G. max		IV	China	Liaoning	40.14	124.39	20.7	99.4	203779356	99.6	99.55	PI464912	79.5	PI157468
Tie Fen 16	PI464923	G. max		I	China	Liaoning	42.46	124.04	20.5	99.3	201907783	99.6	99.61	PI464923	86	PI603333
Zi-hua-cuo-zi	PI467347	G. max		II	China	Jilin	44.23	126	16.6	99.4	163551656	99.6	99.59	PI467347	84.5	PI85671
(Qi Huang No. 1)	PI468408B	G. max		III	China		40.38	116.39	17.2	99.2	169827306	99.6	99.58	PI468408B	97.4	PI464941
	PI468908	G. max		0	China	Jilin	44.23	126	62	97.5	621736704	99.3	99.28	PI468908	88.4	PI468910
	PI475820	G. max		II	China	Xinjiang	46.86	83.23	19.1	99.2	188806939	99.2	99.19	PI475820	77.3	PI567451
(Colnon)	PI476352B	G. max		II	Kyrgyzstan	Kirghiz SSR	41.21	74.78	19.3	99.3	190558857	99.6	99.6	PI476352B	98.7	PI437517
Silihuang	PI479735	G. max		III	China	Jilin	43.63	126.5	15.4	99.3	151457588	99.6	99.58	PI561311B	99.6	PI593963
Dawudou	PI490766	G. max		III	China	Hebei	39.94	119.59	16.3	99.1	160916922	99.6	99.59	PI490766	77.1	PI171431
Xu dou 2	PI495020	G. max		IV	China	Beijing	40.38	116.39	19.9	99.3	196074748	99.6	99.63	PI495020	93.8	PI567755C
I.C. 192	PI497953	G. max		IX	India	Bihar	25.98	85.68	15.4	99.1	151567964	99.5	99.5	PI497953	99.5	PI497952
I.C. 9461	PI497964A	G. max		Unknown	India	Sikkim	27.33	88.54	38	99.3	374933950	99.5	99.5	PI497964A	86.3	PI445681
PLSO 96	PI497967	G. max		VII	India	Jammu and Kashmir	33.89	76.66	20.4	99.3	200602343	99.5	99.54	PI497967	84	PI323275
Kouiku 1	PI506933	G. max		IV	Japan	Kyushu and Okinawa.	26.54	128.02	17.4	99.3	170968390	99.5	99.48	PI506932	99.5	PI506932
Koushurei 235	PI506942	G. max		II	Japan	Tohoku	39	141	16.6	99.2	163951285	99.6	99.61	PI506930	99.6	PI506930
Madara ooha tsuru mame	PI507017	G. max		VII	Japan	Kanto and Tosan	36	139	18.6	99.2	182921820	99.5	99.49	PI507017	79.2	PI506569
Nattou Kotsubu	PI507088	G. max		VI	Japan	Kanto and Tosan	36	139	20.9	99.4	205796369	99.6	99.55	PI507088	98.7	PI561390
Rikuu 21	PI507180	G. max		IV	Japan	Kanto and Tosan	36	139	47.6	99.4	468592367	56.3	99.58	PI458247	99.6	PI458247
(Shoukin ou)	PI507293B	G. max		III	Japan	Hokuriku	37	137.5	15.7	99.3	154387715	99.5	99.54	PI507293A	99.5	PI507293A
Tousan kei BL 521	PI507458	G. max		IV	Japan	Kanto and Tosan	36	139	16	99.3	157723878	99.6	99.56	PI507458	85.7	PI417100
Tousan kei F 764	PI507467	G. max		IV	Japan	Kanto and Tosan	36	139	20.8	99.3	204608743	99.6	99.59	PI507467	99.5	PI507424
Tousan kei na 16	PI507471	G. max		III	Japan	Kanto and Tosan	36	139	17.7	99.4	173819571	99.6	99.56	PI507471	81.8	PI90763
Tousan kei YL 24	PI507480	G. max		IV	Japan	Kanto and Tosan	36	139	18	99.4	177036362	99.6	99.63	PI507480	85.6	PI506704
Feng shou No. 7	PI514671	G. max		0	China	Heilongjiang	46.86	126.85	16.4	99.3	161759023	99.6	99.59	PI514671	93.8	PI291325
TN 4-86	PI518668	G. max		IV	United States	Tennessee	36.18	-86.81	52.9	99.4	520563327	99.7	99.71	PI518668	83	PI572240
Ju huang	PI518727	G. max		VI	China	Guangdong	23.12	113.25	18.5	99.5	182130978	99.6	99.58	PI588052C	99.6	PI588052C
(He bei No. 1)	PI532463B	G. max		III	China	Hebei	39.94	119.59	16.8	99.2	165564484	99.6	99.57	PI532463B	83.7	PI603448
1886	PI538386A	G. max		III	China	Hebei	39.94	119.59	16.9	99.2	167017412	99.5	99.52	PI538386A	92	PI538383
H7190	PI542972	G. max		VII	United States		38.67	-90.4	17.7	99.2	174909287	99.5	99.51	PI542972	89.1	PI346298
T48	PI548162	G. max		IV	United States	Illinois	39.76	-89.57	17.4	99.4	171421928	99.6	99.55	PI548162	79.5	PI84751
T117	PI548169	G. max		IV	United States	Illinois	39.76	-89.57	15.5	99.4	152637668	99.6	99.6	PI548169	88.5	PI548190
T145	PI548178	G. max		III	United States	Illinois	39.76	-89.57	18.3	99.3	180202098	99.6	99.58	PI548178	86.2	PI633567
T201	PI548193	G. max		IV	United States	Iowa	41.56	-93.5	45.7	99.4	450437752	99.7	99.7	PI548193	99.7	PI548194
T209	PI548198	G. max		III	United States	Illinois	39.76	-89.57	16.7	99.3	164718300	99.5	99.54	PI548198	74.9	PI548224
T211H	PI548200	G. max		IV	United States	Illinois	39.76	-89.57	18.4	99.2	181243675	99.5	99.52	PI548200	80.9	PI548184
T279	PI548256	G. max		VII	United States	Mississippi	32.24	-90.21	18.9	99.4	186092965	96.7	96.72	PI548256	81.8	PI398238
Chestnut	PI548313	G. max		III	Russian Federation	Khabarovsk	48.5	135.13	37.3	99.3	367174503	99.6	99.56	PI548313	99.6	PI613562
Habaro	PI548336	G. max		I	Russian Federation	Khabarovsk	48.5	135.13	16.1	99.3	159050205	99.6	99.58	PI548336	99.6	PI548394
Kingwa	PI548359	G. max		IV	China	Beijing	40.38	116.39	18.5	99.3	182387677	81.2	99.51	PI548427	99.5	PI548427
Mansoy	PI548383	G. max		III	China	Heilongjiang	46.86	126.85	16.7	99.3	164083285	99.6	99.58	PI548383	99.6	PI548410
Seneca	PI548411	G. max		II	China	Northeast China	40.38	116.39	16.9	99.4	166051218	99.6	99.6	PI437697	99.6	PI438414
Wilson	PI548427	G. max		IV	China	Liaoning	41.2	122.34	16.6	99.4	163060367	81.2	99.53	PI548359	99.5	PI548359
Cherokee	PI548447	G. max		VIII	China	Zhejiang	30.27	120.08	48.2	99.3	474590858	99.6	99.59	PI548447	83.4	PI587634C
Dixie	PI548452	G. max		V	North Korea	Pyongyang	39.04	125.75	60.7	99.2	599313349	99.5	99.55	PI157422	99.6	PI157473
Monetta	PI548473	G. max		VII	China	Jiangsu	32.06	118.85	19.5	99.3	192066697	99.6	99.58	PI548473	85.7	PI594717B
Nanda	PI548474	G. max		VIII	North Korea	Hwanghae Puk	38.51	125.76	17.3	99.5	169734714	99.6	99.55	PI417130	99.6	PI417130
Otootan	PI548479	G. max		VIII	Taiwan	Taiwan	24.73	121.08	17.6	99.4	173236814	99.6	99.59	PI548479	96.6	PI323563
Tanner	PI548490	G. max		VII	Taiwan	Taiwan	24.73	121.08	47.4	99.2	467399301	99.5	99.52	PI548490	76.5	PI417579
BSR 201	PI548521	G. max		II	United States	Iowa	41.56	-93.5	20.5	99.4	201960319	99.7	99.7	PI548521	88.6	PI615554
Hodgson	PI548561	G. max		I	United States	Minnesota	45.18	-93.36	48.1	99.3	474006463	99.1	99.31	PI548581	99.3	PI548581
Harlon	PI548571	G. max		I	Canada	Ontario	43.69	-79.4	18.4	99.3	181343083	99.6	99.62	PI548571	99.6	PI567215B
Harly	PI548572	G. max		I	Canada	Ontario	43.69	-79.4	18.3	99.3	180354263	92.7	99.63	PI634887	99.6	PI634887
Wye	PI548633	G. max		IV	United States	Maryland	39.29	-76.7	23.4	99.4	230356650	99.7	99.65	PI548633	85.2	PI548502
Dortchsoy 67	PI548696	G. max		V	United States	Arkansas	34.75	-92.39	20.4	99.4	201084010	99.6	99.61	PI548696	84.3	PI548477
Gail	PI548978	G. max		VI	United States	Texas	29.73	-95.58	17.3	99.4	170164155	99.4	99.44	PI548978	86.6	PI628878
ZYD 3938	PI549017	G. max		IV	China	Ningxia	37.33	106.04	20.8	99.2	204861550	99.4	99.36	PI549017	77.2	PI415074
Na hei dou	PI549021A	G. max		III	China	Liaoning	41.2	122.34	20.8	99.3	205082157	99.5	99.53	PI549021A	98.4	PI549021B
Gao li huang	PI549026	G. max		V	China	Liaoning	41.2	122.34	53.7	99	530720241	91.9	91.94	PI549026	88.1	PI549027A
Feng da li	PI549028	G. max		V	China	Liaoning	41.2	122.34	19.4	99.4	191359045	99.6	99.6	PI549028	92.9	PI417465
ZYD 2704	PI549040	G. max		IV	China	Liaoning	40.55	124.07	17	99.3	167362309	99.3	99.3	PI549040	95.2	PI549043
ZYD 2709	PI549041A	G. max		III	China	Liaoning	41.2	122.34	59.1	99	584496974	99.1	99.12	PI549041A	88.9	PI549042B
A3127	PI556511	G. max	landrace	III	United States		38.67	-90.4	17.9	99.3	176266354	99.6	99.65	PI556511	98.8	PI534647
A3127	PI556511	G. max	landrace	III	United States		38.67	-90.4	6.8	99.5	53891504	99.7	99.61	PI556511	99.3	PI534645
Hui nan bai hua xiao hei dou	PI561318A	G. max		I	China	Beijing	40.38	116.39	19.1	99.4	187880588	99.5	99.53	PI561318A	94	PI561318B
Fen dou 15	PI561371	G. max		IV	China	Shanxi	37.33	111.83	18.6	99.3	183272909	99.6	99.63	PI561371	84.6	PI634894
Kosuzu	PI561387	G. max		V	Japan	Tokyo	35.73	139.57	12.7	99.2	125792713	99.5	99.54	PI561387	86.3	PI399035
(Okura Natto)	PI561389B	G. max		0	Japan	Tokyo	35.73	139.57	20.9	99.3	206077940	99.4	99.41	PI561389B	82	PI548498
G88-20092	PI561701	G. max		VI	United States	Georgia	33.74	-84.42	18.4	99.4	180824627	99.5	99.48	PI561701	83.6	PI97100
MARIF 2672	PI567074B	G. max		Unknown	Indonesia	East Java	-7.27	112.74	17.6	99.3	173158378	99.5	99.54	PI567074B	95.7	PI567075B
Hei he 51	PI567173	G. max		0	China	Heilongjiang	46.86	126.85	18.1	99.3	178808130	67.9	99.59	PI561377	99.6	PI561377
Kisinevskaja 90	PI567225	G. max		0	Moldova		47	29	19.2	99.3	189057770	99.6	99.58	PI567225	76.5	PI68562
Har'kovskaja Zernoukosnaja	PI567226	G. max		0	Russian Federation		52.98	127.36	15.6	99.4	153392065	99.6	99.58	PI567226	97.6	PI597394
WJK-PRC-46	PI567231	G. max		VIII	China	Sichuan	30.59	104.1	15.4	99.4	151540093	99.5	99.49	PI567231	79.9	PI603516
W6 6210	PI567238	G. max	landrace	IX	China	Yunnan	24.9	102.96	6.3	97.8	62692940	99.5	99.55	PI513382	76.2	PI166438
W6 6210	PI567238	G. max	landrace	IX	China	Yunnan	24.9	102.96	15.7	99.3	154403437	61.5	99.49	PI567238	99.6	PI513382
Similar to: Gu tian type	PI567262A	G. max		II	China	Fujian	26.06	119.39	17.1	99.5	168165493	99.6	99.57	PI567262A	96	PI437586A
Hei huang dou	PI567307	G. max		IV	China	Gansu	36.03	103.84	16.5	99.3	162513781	99.5	99.54	PI567307	79.3	PI567314
Niu mao huang dou	PI567346	G. max		V	China	Gansu	36.03	103.84	15.7	99.4	154722892	99.5	99.49	PI567299A	99.5	PI567299A
Yang yan qing dou	PI567352A	G. max		IV	China	Gansu	36.03	103.84	16.8	99.3	165168433	99.5	99.49	PI567352A	81	PI567317
Yang yan ren dou	PI567353	G. max		IV	China	Gansu	36.03	103.84	18.1	99.4	178171703	99.5	99.52	PI567353	86	PI567352B
Lu fang huang dou	PI567361	G. max		III	China	Ningxia	37.33	106.04	17.4	99.3	171693675	99.5	99.5	PI567361	93.4	PI567372A
Xiao dou	PI567407	G. max		V	China	Shaanxi	37.53	107.4	48.8	98.4	485682372	99.5	99.5	PI567407	99.5	PI567409A
Xiao jin huang	PI567408	G. max		V	China	Shaanxi	37.53	107.4	21.1	99.2	208322344	99.6	99.57	PI567408	99.6	PI567400
(Yang huang dou)	PI567410B	G. max		VII	China	Shaanxi	37.53	107.4	25.5	99.3	251600430	99.6	99.62	PI567410B	84.6	PI567410C
Bai da huang dou	PI567415A	G. max		IV	China	Shanxi	37.33	111.83	32.3	99.3	318019579	99.6	99.58	PI567415A	97.2	PI567415B
Bai dou	PI567416	G. max		IV	China	Shanxi	37.33	111.83	15.4	99.3	151402136	99.5	99.48	PI567416	80.1	PI603420
Bai hei dou	PI567418A	G. max		II	China	Shanxi	37.33	111.83	22.7	99.2	223401478	99.6	99.57	PI567418A	94.3	PI567448
Bai huang dou	PI567426	G. max		IV	China	Shanxi	37.33	111.83	58.3	99.2	574695388	99.5	99.49	PI567426	79.8	PI567427
Bai ji yao	PI567428	G. max		IV	China	Shanxi	37.33	111.83	25.6	99.3	251999933	99.5	99.52	PI567428	93.1	PI603541A
(Hei hei dou)	PI567435B	G. max		III	China	Shanxi	37.33	111.83	32.5	99.1	320427827	99.5	99.53	PI567435B	81.3	PI567471
Hong jia huang dou	PI567439	G. max		V	China	Shanxi	37.33	111.83	22.2	99.1	219446909	99.5	99.49	PI567439	87.9	PI567422
Di liu huang dou No. 2	PI567488A	G. max		IV	China	Hebei	39.94	119.59	18.8	99.3	185407663	99.5	99.5	PI567488A	99.5	PI567488C
Er da li huang dou	PI567489A	G. max		IV	China	Hebei	39.94	119.59	17.7	99.3	174156036	99.5	99.53	PI567489A	98.8	PI567482C
Dai ye xiao huang dou	PI567532	G. max		IV	China	Shandong	36.6	118.97	17.3	99	170442029	99.5	99.54	PI567532	84.1	PI567529
Hua li hu zi	PI567548	G. max		IV	China	Shandong	36.6	118.97	17.8	99.3	175211916	99.5	99.46	PI567548	83.1	PI567600
Liu shi ri jin huang da dou	PI567558	G. max	landrace	III	China	Shandong	36.6	118.97	52	99.2	512734779	99.4	99.59	PI567558	89.2	PI567591
Liu shi ri jin huang da dou	PI567558	G. max	landrace	III	China	Shandong	36.6	118.97	6.1	98.6	60768350	99.6	99.44	PI567558	89	PI567591
Ping ding huang	PI567576	G. max		III	China	Shandong	36.6	118.97	19.3	99.2	190576897	99.5	99.54	PI567576	86.8	PI567557
Xin huang dou	PI567604A	G. max		IV	China	Shandong	36.6	118.97	45.5	99.3	448206389	99.5	99.54	PI567604A	97.6	PI561325
Yu cheng xiao tie jiao huang	PI567675	G. max		IV	China	Henan	34.74	113.66	19.1	99.3	187916447	99.6	99.57	PI567675	99.5	PI567681
Zhong mou tie jiao er cao	PI567685	G. max		IV	China	Henan	34.74	113.66	18	99	177473919	99.5	99.51	PI567685	83.1	PI567659
Fu yang (17)	PI567698A	G. max		IV	China	Anhui	31.82	117.15	16.1	99.3	158196825	99.4	99.41	PI567696A	99.4	PI567696A
Fu yang (50)	PI567726	G. max		IV	China	Anhui	31.82	117.15	17.2	99.3	169277575	99.5	99.53	PI567726	99.5	PI538375
Pei xian da bai jiao	PI567746	G. max		IV	China	Jiangsu	32.06	118.85	18.1	99.3	178784266	99.6	99.62	PI404173A	99.6	PI567767C
(Tong shan zheng ji dou)	PI567780B	G. max		IV	China	Jiangsu	32.06	118.85	17.9	99.3	176341563	99.5	99.53	PI567780B	88.9	PI567780A
Bienville	PI567788	G. max		VIII	United States	Louisiana	30.4	-91.24	44.8	99.2	442018372	99.6	99.62	PI567788	91.2	PI628863
Fen dou 31	PI574477	G. max		IV	China	Shanxi	37.33	111.83	18.4	99.3	181540044	99.7	99.65	PI574477	79.8	PI189900
I-64	PI578309	G. max		VI	Nepal	Jumia	28.15	84.12	47.1	99.3	463911733	99.4	99.45	PI578306A	99.5	PI578306A
(Aan tu dang di hei dou)	PI578375B	G. max		I	China		40.38	116.39	19	99.3	186916063	99.6	99.57	PI578375B	84.8	PI578375A
Gong jiao 6308-1	PI578412	G. max		II	China		40.38	116.39	20.2	99.3	199388116	99.6	99.56	PI578412	99.2	PI479722
Huang bao zhu	PI578493	G. max		II	China		40.38	116.39	20	99.4	197370348	67.6	99.54	PI578499A	99.5	PI578499A
Jin dou No. 4	PI578495	G. max		IV	China	Beijing	40.38	116.39	59.4	99	586900031	99.5	99.5	PI578495	96.8	PI567289A
Lu yue bai	PI578499A	G. max		II	China		40.38	116.39	16.9	99.3	166217178	67.2	99.55	PI578493	99.6	PI578493
Tie jia si li huang	PI578503	G. max		I	China		40.38	116.39	37	99.4	364600870	99.6	99.58	PI297536	99.6	PI427088E
Xiang dou No. 3	PI578504	G. max		II	China		40.38	116.39	18.8	99.3	184827253	99.6	99.57	PI578504	84.7	PI567250A
Tai xing niu mao huang yi	PI587588A	G. max		IV	China	Jiangsu	32.06	118.85	18.4	99.3	180836637	99.5	99.47	PI587588A	89.8	PI567614C
(Tai xing niu mao huang yi)	PI587588B	G. max		V	China	Jiangsu	32.06	118.85	17.2	99.3	169854759	99.6	99.61	PI587588B	85.8	PI495020
(E dou No. 1)	PI587712B	G. max		V	China	Hubei	30.59	114.16	18.1	99.3	178279325	99.5	99.54	PI587712B	98.7	PI603624
Jing 789	PI587804	G. max		IV	China	Hubei	30.59	114.16	17.4	99.3	171652045	99.5	99.53	PI587804	87.2	PI437576
ZDD005777	PI587811A	G. max		VIII	China	Hubei	30.59	114.16	17	99.3	168087315	99.6	99.57	PI587811A	93.7	PI587777
Glacier	PI592523	G. max		0	United States	Minnesota	45.18	-93.36	48.1	99.3	473832386	99.6	99.58	PI592523	87.6	PI548270
Jin dou 14	PI592937	G. max		IV	China		40.38	116.39	19.2	99.3	189167025	99.5	99.52	PI592937	97.2	PI574476B
Jin dou 17	PI592940	G. max		IV	China		40.38	116.39	19.4	99.3	190786728	99.6	99.64	PI592940	95.5	PI592939
Zheng 77249	PI592952	G. max		III	China		40.38	116.39	15.9	99.3	156792885	99.6	99.62	PI592952	87	PI592950
Nin zhen No. 1	PI592954	G. max		II	China		40.38	116.39	48.1	99.3	473446392	99.7	99.66	PI592954	83.9	PI592935
Dong nong 38	PI592960	G. max		I	China	Heilongjiang	46.86	126.85	17.4	99.4	170841002	99.6	99.6	PI592960	91.7	PI475828
Sui nong No. 10	PI593953	G. max		I	China		40.38	116.39	16.3	99.2	160845985	99.6	99.56	PI593953	86.6	PI458541
(Geden shirazu)	PI594170B	G. max		I	Japan	Akita	39.57	140.42	20	99.3	197291068	99.6	99.57	PI594170B	99.5	PI594170A
Tsurusengoku	PI594307	G. max		VIII	Japan	Tokyo	35.73	139.57	59.3	99.3	584187450	99.5	99.48	PI417428	99.5	PI417428
Xiao jin huang	PI594456A	G. max		III	China	Sichuan	30.59	104.1	30.1	99.3	296702299	99.5	99.54	PI594456A	82.5	PI587979B
Song zi dou	PI594880	G. max		V	China	Yunnan	24.9	102.96	16.5	99.3	162852348	99.6	99.56	PI594880	99.6	PI594884
Graham	PI594922	G. max		V	United States	North Carolina	35.22	-80.76	17.4	99.4	170955359	99.5	99.47	PI594922	93	PI572239
Zhe chun No. 3	PI597464	G. max		II	China	Zhejiang	30.27	120.08	12.9	99.3	126687306	99.6	99.58	PI597464	83.5	PI578481
Zheye 29	PI597471A	G. max		Unknown	China	Zhejiang	30.27	120.08	22.7	99.3	223831665	99.4	99.35	PI597471A	98.9	PI597471E
Deogyukong	PI597476	G. max		V	South Korea	Korea	35.87	128.68	52.4	99.4	516362334	99.5	99.5	PI597476	98	PI602493
(Paldalkong)	PI597478B	G. max		III	South Korea	Korea	35.87	128.68	18.7	99.5	183947199	99.6	99.6	PI597478B	93.4	PI597478A
TN 5-95	PI598358	G. max		V	United States	Tennessee	36.18	-86.81	19.5	99.2	191888268	99.5	99.53	PI598358	84.2	PI572240
(Xiong yue xiao huang dou)	PI602502B	G. max		IV	China		40.38	116.39	17.2	99.4	169080899	99.6	99.56	PI602502B	96.6	PI602502A
Pi xian ruan tiao zhi	PI602993	G. max		IV	China	Jiangsu	32.06	118.85	15.7	99.4	154953510	99.6	99.56	PI567752	99.6	PI603683
GL 2631 /96	PI603162	G. max		IV	North Korea		39.04	125.75	15.9	99.5	156852384	99.5	99.53	PI603162	83.9	PI603174B
Zao shu 18	PI603290	G. max		I	China		40.38	116.39	18.3	99.2	180484823	99.6	99.58	PI603290	98.1	PI612732
ZDD00403	PI603345	G. max		II	China		40.38	116.39	18	99.4	177504787	99.6	99.62	PI578405	99.6	PI578405
Huang ke	PI603389	G. max		II	China		40.38	116.39	16.5	99.3	162733902	99.6	99.59	PI603389	93.5	PI89070
Hei qi huang da dou	PI603397	G. max		IV	China		40.38	116.39	17.1	99.4	168698530	99.6	99.59	PI603397	96.6	PI417102B
(Ben di yuan huang dou)	PI603426G	G. max		II	China		40.38	116.39	56	99.3	551766570	99.5	99.51	PI603426G	85.5	PI548389
Ke qi xiao hei dou	PI603442	G. max		III	China		40.38	116.39	54.7	99.3	539462538	99.5	99.5	PI603442	82.1	PI603444A
Shui dou	PI603458A	G. max		IV	China		40.38	116.39	46.5	99.3	458185987	99.4	99.4	PI603458A	87.8	PI603458B
Dong jie No. 1	PI603463	G. max		II	China		40.38	116.39	19	99.4	186765662	99.6	99.63	PI603463	76.5	PI548972
ZDD19294	PI603488	G. max		III	China		40.38	116.39	19	99.4	187365735	99.6	99.55	PI603488	76.4	PI90402
Qi hei dou	PI603492	G. max		IV	China		40.38	116.39	17.6	99.4	173553266	99.1	99.14	PI603492	83.1	PI603472B
Hai dou zi	PI603494	G. max		IV	China		40.38	116.39	18.1	99.3	178764726	99.6	99.6	PI603494	84.2	PI603476
(Hong mi lan dou zi)	PI603495B	G. max		V	China		40.38	116.39	19.3	99.3	190313037	99.5	99.54	PI603495B	83.2	PI603495A
Hei you dou	PI603526	G. max		IV	China		40.38	116.39	18.2	99.4	178810635	99.5	99.53	PI603526	78	PI567300A
Mei dou	PI603549	G. max		III	China		40.38	116.39	19.3	99.2	190825002	99.5	99.54	PI603549	80.2	PI603429B
Hua da hei dou	PI603555	G. max		IV	China		40.38	116.39	15.8	99.4	155762379	99.5	99.51	PI603555	77.8	PI438489A
ZDD08563	PI603556	G. max		III	China		40.38	116.39	21.3	99.3	209898886	99.5	99.51	PI603556	85.6	PI416762
ZDD08590	PI603559	G. max		IV	China		40.38	116.39	15.8	99.4	155915832	99.4	99.4	PI603559	76.6	PI603556
(Dan yang shui bai dou)	PI603698J	G. max		0	China		40.38	116.39	18.4	99.4	180920287	99.6	99.58	PI603698J	86.5	PI603698B
Nan chong ba yue huang	PI603722	G. max		VIII	China		40.38	116.39	20.7	99.4	203894461	99.5	99.54	PI603722	80.9	PI587973B
(Ninh minh)	PI605765B	G. max		II	Vietnam	Tuyen Quang	22.09	105.22	18.8	99.3	185653999	99.5	99.46	PI605765B	83.2	PI605765A
Cao bang 8	PI606374	G. max		IV	Vietnam		22.69	104.1	19.5	99.4	192220131	99.5	99.56	PI653994	99.6	PI653994
Zhong huong No. 10	PI612730	G. max		II	China		40.38	116.39	20.4	99.3	201056316	99.6	99.59	PI612730	83.6	PI567594A
ZY 645	PI612754	G. max		I	China		40.38	116.39	18.8	99.2	185648505	99.4	99.41	PI612754	93.2	PI612753B
MG/BR-46 (Conquista)	PI628812	G. max		V	Brazil		-12	-48.5	21.3	99.4	209630977	99.6	99.59	PI628812	98.6	PI628909
BR-30	PI628913	G. max		VI	Brazil		-16	-47.55	18	99.4	176992936	95.4	98.44	PI628917	98.4	PI628917
La Suprema	PI628963	G. max		Unknown	Brazil		-13.5	-49	19.7	99.3	193781996	99.6	99.57	PI628963	87.2	PI628930
TW98-1	PI631123	G. max		Unknown	United States	Maryland	39.29	-76.7	21	99.4	206973859	99.6	99.63	PI631123	79	PI548175
Tara	PI632418	G. max		V	United States	Maryland	39.29	-76.7	18.1	99.4	177704631	99.6	99.63	PI632418	90.1	PI601984
DT 22	PI632650	G. max		V	Vietnam		21	104.1	17.8	99.3	175184116	99.6	99.58	PI632650	98.9	PI635999
VIR 233	PI639528B	G. max		II	Russian Federation	Primorye	45	135	17.5	99.3	171934090	99.6	99.62	PI639528B	96.8	PI639528C
VIR 3715	PI639543	G. max		II	Russian Federation	Primorye	45	135	19.4	99.4	190816490	98.6	99.49	PI437493	99.5	PI437493
(KSHI 713)	PI639550E	G. max		II	Moldova		47	29	16.9	99.3	166654167	99.2	99.15	PI639550E	92.6	PI639550B
(VYTKA 2)	PI639559B	G. max		II	Ukraine		48.45	35	21.5	99.3	211593858	93.4	99.47	PI639558	99.5	PI639558
VIR 7010	PI639570	G. max		V	Philippines		16.56	121.27	20.7	99.5	203575816	99.6	99.64	PI639570	94.1	PI639564
Sohgetsu	PI59845	G. max	landrace	VI	Japan	Akita	39.45	140.48	5	99.5	39271611	99.5	99.47	PI59845	79.1	PI506837
Tai xing hei dou	PI532454	G. max	landrace	0	China	Jiangsu	32.97	119.34	6.4	99.5	50316563	99.5	99.47	PI532454	99.3	PI578482A
He nan zao feng No. 1	PI578490	G. max	cultivar	IV	China	Henan	34.74	113.66	7.1	99.3	56344528	72.9	84.85	PI592952	84.9	PI592952
Ji dou No. 7	PI592936	G. max	cultivar	II	China	Hebei	39.94	119.59	6.8	99.5	53298412	98.8	98.84	PI592936	98.7	PI532465
	PI378699A	G. soja	wild	VII	Japan	Tokyo	35.73	139.57	17.3	99.2	170788228	99.4	99.42	PI378699A	77.7	PI507626
K4-B	PI407175	G. soja	wild	IV	South Korea	Kyonggi	37.2	127.44	18.4	99.1	181957833	99.2	99.17	PI407175	86.9	PI407177
K8-B	PI407183	G. soja	wild	V	South Korea	Kyonggi	37.74	127.43	16.7	99	164720417	99	99.01	PI407183	92.3	PI407277
K47-A	PI407229	G. soja	wild	V	South Korea	Chungchong Nam	36.5	127.24	17	99.1	168120571	98.6	98.77	PI407231	98.8	PI407231
K42-A	PI407262	G. soja	wild	VI	South Korea	Kyongsang Nam	35.51	128.49	20	99	198030445	73.3	92.15	PI407264	92.2	PI407264
K45-B	PI407270	G. soja	wild	VI	South Korea	Kyongsang Nam	35.45	128.69	19.3	99.3	190538314	96.9	99.36	PI424086	99.4	PI424086
	PI407307	G. soja	wild	VI	China	Shanghai	31.15	121.8	20.4	99.3	201377485	99.3	99.33	PI407307	98.8	PI447004
	PI407315	G. soja	wild	V	South Korea	Chungchong Puk	36.93	128.98	17.6	99.4	173610576	98.3	98.28	PI407315	78.1	PI424076A
	PI407318A	G. soja	wild	V	South Korea	Chungchong Puk	36.54	127.83	18	99.1	177677079	99	99	PI407318A	81.1	PI424116
74012	PI424014	G. soja	wild	V	South Korea	Kyonggi	37.28	127.02	16	99.1	157751282	99.3	99.25	PI424014	97.9	PI424013
74106	PI424107A	G. soja	wild	VI	South Korea	Kyongsang Puk	36.78	128.59	20.6	99	203186275	99.5	99.46	PI424107A	87.9	PI424107B
NIAR 040023	PI507609	G. soja	wild	VI	Japan	Tochigi	36.55	139.73	19.1	99.3	188249921	99.5	99.49	PI507609	79	PI507610
NIAR 040012	PI507615	G. soja	wild	VI	Japan	Nagano	36.4	138.25	21.6	98.9	214060951	99.3	99.34	PI507615	78.1	PI507614B
NIAR 040016	PI507619B	G. soja	wild	VI	Japan	Nagano	36.7	137.86	18.3	99.4	180556097	99.5	99.47	PI507619C	99.5	PI507619C
NIAR 060010	PI507638	G. soja	wild	VI	Japan	Hyogo	34.79	134.85	19.9	99.1	196167241	99.3	99.31	PI507638	78.8	PI507658
NIAR 090024	PI507667	G. soja	wild	VI	Japan	Kumamoto	32.67	130.69	21.4	99.3	211197811	99.3	99.27	PI507667	78.4	PI378687A
VIR 9044	PI507830B	G. soja	wild	0	Russian Federation	Amur	52.98	127.36	19.2	99.3	189255229	99.4	99.44	PI639623B	99.4	PI639623B
L 598	PI507847	G. soja	wild	II	Russian Federation	Amur	52.98	127.36	19.9	98.8	196720682	99.2	99.18	PI507847	91	PI603146
GD50344	PI532450	G. soja	wild	I	China	Jilin	42	126	18.1	99.3	178255410	99.3	99.27	PI532450	86.6	PI479748
KA5	PI562534	G. soja	wild	Unknown	South Korea	Kyonggi	37.23	126.93	18.4	99.1	181316175	99	98.99	PI562534	90.7	PI562531
KE10	PI562557	G. soja	wild	Unknown	South Korea	Cholla Puk	35.82	127.12	16.2	99.1	160262624	99.1	99.05	PI562557	77.9	PI424076A
KF24	PI562568	G. soja	wild	Unknown	South Korea	Cholla Puk	35.53	127.33	16.5	99	163131432	99.4	99.37	PI562568	78.5	PI407274
(KZ 659)	PI639590B	G. max		Unknown	Russian Federation	Amur	52.98	127.36	18.8	99.4	184955235	99.2	99.17	PI639590B	88.9	PI548181
G01764		G. max		III	China	Shanxi	37.33	111.83	25.1	99	198169995	64.8	83.52	PI584469	83.5	PI584469
G01765		G. max		IV	China	Henan	34.74	113.66	23.1	98.6	183561001	62	93.33	PI584469	93.3	PI584469
G01766		G. max		III	China	Henan	34.74	113.66	25.5	99.1	201847830	60.9	93.77	PI643146	93.8	PI643146
G01767		G. max		V	China	Hubei	30.59	114.16	24.9	99.1	196936305	66.9	84.71	PI584469	84.7	PI584469
G01772		G. max		Unknown					24.3	98.4	193311401		99.47	PI567726	99.5	PI567726
G01944		G. max		Unknown	United States	Arkansas	34.75	-92.39	23.9	99.4	156808514		84.07	PI643913	84.1	PI643913
G01945		G. max		Unknown	United States		38.67	-90.4	23.3	99.3	152805658		81.68	PI602452	81.7	PI602452
Poland Yellow	PI548404	G. max	cultivar	0	Poland		52.22	21.02	8	99.4	62775614	99.5	99.55	PI437543	99.6	PI437543
Evans	PI548560	G. max	cultivar	0	United States	Minnesota	45.18	-93.36	5.9	99.5	46405502	87.6	90.86	PI476349	90.9	PI476349
1486	PI81775	G. max	landrace	I	Japan	Akita	39.45	140.48	5.8	99.3	45633185	99.5	99.51	PI81775	99.5	PI82183
G02075		G. max		II	United States	Iowa	41.56	-93.5	21.6	99.4	142134084	69.4	99.58	PI644046	99.6	PI644046
G02076		G. max		III	United States		38.67	-90.4	24.6	99.2	161733426	72.2	99.49	PI619083	99.5	PI619083
G02078		G. max		Unknown	United States		38.67	-90.4	22.1	98.9	145698329		99.44	PI630984	99.4	PI630984
Bai Gun Dou	PI567417A	G. max	landrace	I	China	Gansu	36.03	103.84	5.7	99.5	45219511	68.2	99.41	PI567289B	99.4	PI567289B
Ba Hong No.1		G. max	cultivar	Unknown	China	Hebei	39.94	119.59	5.5	99.4	43150248		89.21	PI490769	89.2	PI490769
85_140		G. max	landrace	Unknown	China	North	46.86	126.85	6.8	99.2	53889998		96.55	PI612723	96.6	PI612723
AGS292		G. max	cultivar	Unknown	Taiwan	Taiwan	24.73	121.08	11.9	99.3	130224508		99.58	PI518758	99.6	PI518758
58_161		G. max	landrace	Unknown	China	Jiangsu	32.06	118.85	5.5	98.6	54787623		99.42	PI578473C	99.4	PI578473C
1508-102		G. max	cultivar	Unknown	China	Heilongjiang	46.86	126.85	14.6	99.5	115235102		79.75	PI597457B	79.8	PI597457B
23P_3		G. max	landrace	Unknown	China	North	46.86	126.85	6.8	99.3	53654952		83.2	PI567158	83.2	PI567158
1508-101		G. max	cultivar	Unknown	China	Heilongjiang	46.86	126.85	14.8	99.6	116659884		99.6	PI634905	99.6	PI634905
94_2_6		G. max	landrace	Unknown	China	North	46.86	126.85	6.1	98.8	47934326		79.43	PI437985A	79.4	PI437985A
Si Li Yuan		G. max	landrace	Unknown	China	Shandong	36.6	118.97	5.9	99.2	46919289		99.52	PI319527	99.5	PI319527
Hui Bu Zhi		G. max	landrace	Unknown	China	Shanxi	37.33	111.83	11.3	99.5	89122306		87.23	PI603422C	87.2	PI603422C
Huang Shou Gan Dou		G. max	landrace	Unknown	China	South	26	113.25	5.5	98.1	54489275		87.46	PI603543A	87.5	PI603543A
Shan Xi Huang Sha Dou		G. max	landrace	Unknown	China	Shaanxi	37.53	107.4	5.3	98.9	52257106		93.28	PI592946	93.3	PI592946
Huang Sha Dou_America		G. max	landrace	Unknown	United States		38.67	-90.4	5.7	98.7	56121356		90.63	PI556857	90.6	PI556857
Huang Qi	PI561313	G. max	landrace	III	China	North	46.86	126.85	5.7	98.1	56681134	73.8	85.62	PI253652B	85.6	PI253652B
Huang Mao Dou	PI603403	G. max	landrace	II	China	Hunan	28.24	112.81	5.2	99.1	51254496	75.2	87.05	PI603599B	87.1	PI603599B
Si Jiao Qi		G. max	landrace	Unknown	China	Shandong	36.6	118.97	5.4	99.4	42869212		82.87	PI461419	82.9	PI461419
Huang Dou 2		G. max	landrace	Unknown	China	North	46.86	126.85	8.2	97.9	81990642		99.55	PI437692	99.6	PI437692
Shun Yi Hei Dou		G. max	landrace	Unknown	China	Beijing	40.38	116.39	5.5	99.3	43313836		91.04	PI548402	91	PI548402
Si Li Hei Dou		G. max	landrace	Unknown	China	Shandong	36.6	118.97	7.4	99.3	58102030		83.92	PI458515	83.9	PI458515
Si Jiao Qi Huang Dou	PI538380	G. max	landrace	IV	China	Hebei	36.81	115.07	6.5	99.5	51044776	99.4	99.43	PI538380	78.6	PI437685C
Si Li Jia Da Dou		G. max	landrace	Unknown	China	Heilongjiang	46.86	126.85	6.9	99.5	54143940		97.82	PI430457	97.8	PI430457
Si Li Jia		G. max	landrace	Unknown	China	Anhui	31.82	117.15	6.4	99.3	50569173		87.8	PI578473B	87.8	PI578473B
Hui Mao Bian Jing		G. max	landrace	Unknown	China	Liaoning	41.2	122.34	8.2	99.5	64283431		80.04	PI507491	80	PI507491
Jin Yi No.10	PI592948	G. max	cultivar	IV	China	Shanxi	37.33	111.83	6.6	98.1	65333071	71.2	99.53	PI603562A	99.5	PI603562A
Jin Dou No.501		G. max	cultivar	Unknown	China	Shanxi	37.33	111.83	6.4	98.4	63859175		86.69	PI567544	86.7	PI567544
Hui Lin Qing		G. max	landrace	Unknown	China	Shanxi	37.33	111.83	6.2	97.8	61604760		95.74	PI603550	95.7	PI603550
Yan Nong No.3		G. max	cultivar	Unknown	China	Jilin	44.23	126	7.1	99.4	56100618		86.65	PI467343	86.7	PI467343
Yan Tian Qing Pi Dou		G. max	landrace	Unknown	China	Jiangxi	28.68	115.96	5.8	98.6	57381561		90.02	PI594433B	90	PI594433B
Yan Cheng Qi Si Ni Dou		G. max	landrace	Unknown	China	Henan	34.74	113.66	6.5	99.1	63965679		85.08	PI603692	85.1	PI603692
Yan Huang No.1		G. max	landrace	Unknown	China	Shandong	36.6	118.97	5.6	98.7	55296249		95.9	PI612612A	95.9	PI612612A
Jin Yi No.52		G. max	cultivar	Unknown	China	Shanxi	37.33	111.83	5.9	98.8	57996932		79.81	PI603290	79.8	PI603290
Ye Xian Hong Gun Dou		G. max	landrace	Unknown	China	Henan	34.74	113.66	5	98.7	49983458		77.17	PI567562B	77.2	PI567562B
Yang Tian Xiao Huang Dou		G. max	landrace	Unknown	China	Hebei	39.94	119.59	5.5	98.1	55320795		85.27	PI63468	85.3	PI63468
Jin Yi No.59		G. max	cultivar	Unknown	China	Shanxi	37.33	111.83	5.6	98.8	55314651		77.25	PI547716	77.3	PI547716
Yang Da Li		G. max	landrace	Unknown	China	Liaoning	41.2	122.34	5.6	98.5	55777289		78.47	PI438489A	78.5	PI438489A
Yi Li Hei Dou		G. max	landrace	Unknown	China	South	22	113.25	6.9	99.4	53957163		81.47	PI404190	81.5	PI404190
Xu Dou No.10		G. max	cultivar	Unknown	China	Jiangsu	32.06	118.85	5.7	97.9	56553188		88.53	PI591514	88.5	PI591514
Xu Dou No.11		G. max	cultivar	Unknown	China	Jiangsu	32.06	118.85	6.1	98.6	60307366		77.76	PI590932	77.8	PI590932
Xin Yang Yang Yan Dou		G. max	landrace	Unknown	China	Henan	34.74	113.66	5.3	98.5	52976433		88.54	PI567614A	88.5	PI567614A
Xin Jiang Zao Shu Pin Zhong		G. max	landrace	Unknown	China	Xinjiang	46.86	83.23	4.9	98.8	48819856		89.87	PI561353	89.9	PI561353
Xing Hua Ma Shi Zi Ding		G. max	landrace	Unknown	China	Jiangsu	32.06	118.85	6	97.8	60387402		76.64	PI615446	76.6	PI615446
Xiong Yue Xiao Li Huang		G. max	landrace	Unknown	China	Liaoning	41.2	122.34	5.6	98.2	55637059		97.68	PI602502A	97.7	PI602502A
Xiao Li Huang	PI587677	G. max	landrace	VII	China	Hebei	39.94	119.59	5.4	99.5	42749749	64.9	86.62	PI171434	86.6	PI171434
Xiao Qing Dou	PI587919	G. max	landrace	Unknown	China	South	24	112	6.7	99.4	52486834	67.8	81.46	PI603578	81.5	PI603578
Xin Da Dou No.1		G. max	landrace	Unknown	China	Xinjiang	46.86	83.23	5	98.5	49972243		86.53	PI593958	86.5	PI593958
Xin Da Dou No.8		G. max	cultivar	Unknown	China	Heilongjiang	46.86	126.85	6.4	98.5	63747946		87.86	PI561353	87.9	PI561353
Gao Feng No.1		G. max	cultivar	Unknown	China	Shandong	36.6	118.97	5.4	98.6	53575008		99.77	Hillams	99.8	Hillams
Fu75-65		G. max	cultivar	Unknown	China	Anhui	31.82	117.15	4.8	98.5	47753597		89.2	PI603700	89.2	PI603700
Qun Xuan No.1	PI458828	G. max	cultivar	II	China	Jilin	44.23	126	6.7	99.3	52715447	99.6	99.56	PI407711A	99.6	PI407711A
Qing Pi Ping Ding Xiang		G. max	landrace	Unknown	China	Liaoning	41.2	122.34	5.8	99.1	45467287		83.29	PI84632	83.3	PI84632
Qing No.6		G. max	landrace	Unknown	China	Shandong	36.6	118.97	4.8	98.6	47479241		81.31	PI424140	81.3	PI424140
Bo Tou Qing Pi Dou		G. max	landrace	Unknown	China	Hebei	39.94	119.59	4.9	98.8	48583522		82.9	PI548392	82.9	PI548392
Qing Mo Shi Dou	PI603411	G. max	landrace	IV	China	Liaoning	41.2	122.34	7.2	99.4	56901824	80.3	99.51	PI467332	99.5	PI467332
Qing Ke Yuan Dou		G. max	landrace	Unknown	China	Shanxi	37.33	111.83	5.7	99.4	44714522		85.69	PI437701	85.7	PI437701
Qin Yang Bai Dou		G. max	landrace	Unknown	China	Henan	34.74	113.66	6.8	98.6	67044897		87.97	PI420338	88	PI420338
Qing An Hei Dou		G. max	landrace	Unknown	China	Heilongjiang	46.86	126.85	6.2	99.4	49028240		99.47	PI603587A	99.5	PI603587A
Lin Xian Cao Huang Dou		G. max	landrace	Unknown	China	Henan	34.74	113.66	7.6	99.4	59970564		99.51	PI567642B	99.5	PI567642B
Qiao Ning Ping Ding Huang		G. max	landrace	Unknown	China	Jiangsu	32.06	118.85	6.3	99.4	49757360		84.86	PI567756A	84.9	PI567756A
Qian An Yi Li Chuan		G. max	landrace	Unknown	China	Shaanxi	37.53	107.4	6.8	99.5	53565204		99.45	PI339997	99.5	PI339997
Liao Dou No.31		G. max	cultivar	Unknown	China	Liaoning	41.2	122.34	6.1	99.3	48117372		82.94	PI593958	82.9	PI593958
Lin Dou No.10		G. max	cultivar	Unknown	China	Shandong	36.6	118.97	14.2	97.4	142312394		82.96	PI594552A	83	PI594552A
Liao Dou No.16		G. max	cultivar	Unknown	China	Liaoning	41.2	122.34	5.6	99.4	44283870		99.44	PI597440C	99.4	PI597440C
Liao Dou No.22		G. max	cultivar	Unknown	China	Liaoning	41.2	122.34	6.2	99.5	49012949		88.72	PI597413	88.7	PI597413
Li Cheng Xiao Li Qing		G. max	landrace	Unknown	China	Shandong	36.6	118.97	7.8	99.5	61212409		99.54	PI603477A	99.5	PI603477A
Liu Shi Tian Huan Cang		G. max	landrace	Unknown	China	Liaoning	41.2	122.34	7.1	99.4	55680887		76.32	PI458176	76.3	PI458176
Liu Yue Hong		G. max	landrace	Unknown	China	Shandong	36.6	118.97	5.8	99	57289701		92.57	PI603489	92.6	PI603489
Xiao Jin Yuan		G. max	landrace	Unknown	China	Hebei	39.94	119.59	5.9	99.4	46581665		99.5	PI437709	99.5	PI437709
Hei Nong No.48		G. max	cultivar	Unknown	China	Heilongjiang	46.86	126.85	11.5	99.3	75425346		91.94	PI561285B	91.9	PI561285B
Da Hei Qi	PI603430A	G. max	landrace	II	China	South	23.12	113.25	5.2	98.5	51185962	72.6	90.21	PI567566	90.2	PI567566
Ma Ma Niu Mao Huang		G. max	landrace	Unknown	China	Shaanxi	37.53	107.4	6.8	99.5	53302096		95.54	PI567401	95.5	PI567401
Da Hei Dou	PI567300A	G. max	landrace	IV	China	Hebei	39.94	119.59	5.7	98.8	56640952	69.7	87.33	PI603503	87.3	PI603503
Lyu Xin Lao Ya Ling		G. max	landrace	Unknown	China	Shaanxi	37.53	107.4	5.3	99.3	41854645		79.5	PI408067A	79.5	PI408067A
Lyu Cao Dou		G. max	landrace	Unknown	China	Shandong	36.6	118.97	5.9	99.6	46072502		77.26	PI567264A	77.3	PI567264A
Lu Tuan Bai Jian Ke		G. max	landrace	Unknown	China	Anhui	31.82	117.15	5.1	99.5	40149471		90.07	PI567636	90.1	PI567636
Lu Dou No.4	PI518718A	G. max	cultivar	III	China	Shandong	36.67	117	7.1	98.1	70443435	90.6	90.59	PI518718A	90.4	PI518718B
Long Xuan No.1		G. max	cultivar	Unknown	China	Heilongjiang	46.86	126.85	6.9	97	69707305		91.14	PI518709	91.1	PI518709
Long Xiao Li Dou No.1		G. max	cultivar	Unknown	China	Heilongjiang	46.86	126.85	5.5	99	54208691		82.72	PI437872	82.7	PI437872
Hei Nong No.41		G. max	cultivar	Unknown	China	Heilongjiang	46.86	126.85	14.1	97.9	141355608		99.61	PI612719	99.6	PI612719
Long Hei No.1		G. max	cultivar	Unknown	China	Heilongjiang	46.86	126.85	5.8	98.8	57812496		88.89	PI547844	88.9	PI547844
Liu Yue Bao	PI587658A	G. max	landrace	VI	China	Anhui	31.82	117.15	6	98.7	59186340	76.5	99.51	PI538381	99.5	PI538381
Hei Nong No.2		G. max	cultivar	Unknown	China	Heilongjiang	46.86	126.85	6.2	98	62134991		99.14	PI548581	99.1	PI548581
Hei He R1		G. max	cultivar	Unknown	China	Heilongjiang	46.86	126.85	15.3	97	154711974		82.09	PI437232	82.1	PI437232
Hei Nong No.40		G. max	cultivar	Unknown	China	Heilongjiang	46.86	126.85	11.4	98.6	113196789		97.68	PI612715	97.7	PI612715
Hei Jia Pi Lyu Qing Dou		G. max	landrace	Unknown	China	South	25	112	5	98.7	49197174		79.56	PI603566	79.6	PI603566
Hei He No.4		G. max	cultivar	Unknown	China	Heilongjiang	46.86	126.85	11.7	96.5	118500544		99.19	PI549074	99.2	PI549074
Hei He No.46		G. max	cultivar	Unknown	China	Heilongjiang	46.86	126.85	7.7	98.3	76385507		98.85	PI597447	98.9	PI597447
Hei He No.36		G. max	cultivar	Unknown	China	Heilongjiang	46.86	126.85	14.8	99.5	116606028		90.65	PI561369	90.7	PI561369
Hei Gun Dou	PI567306A	G. max	landrace	IV	China	South	23.12	113.25	6.2	98.2	61894778	92.8	93.43	PI567306B	93.4	PI567306B
Tian E Dan 2		G. max	landrace	Unknown	China	South	25	114	6.5	99.2	51128940		89.44	PI567566	89.4	PI567566
Tie Dou No.37		G. max	cultivar	Unknown	China	Liaoning	41.2	122.34	5.5	99.5	43578343		86.14	PI592960	86.1	PI592960
Tie Dou No.61		G. max	cultivar	Unknown	China	Liaoning	41.2	122.34	6.5	99.5	51022363		80.19	PI615554	80.2	PI615554
Tie Feng No.31		G. max	cultivar	Unknown	China	Liaoning	41.2	122.34	6.1	99.5	47686006		89.24	PI534645	89.2	PI534645
Tie Feng No.35		G. max	cultivar	Unknown	China	Liaoning	41.2	122.34	5	99.4	39585408		86.1	PI592981	86.1	PI592981
Tie Jiao Huang	PI594426A	G. max	landrace	VII	China	Anhui	31.82	117.15	7	99.6	55067772	64.5	95.53	PI399068	95.5	PI399068
Tie Jia Hei		G. max	landrace	Unknown	China	Hebei	39.94	119.59	5.4	99.5	42602371		87.66	PI567173	87.7	PI567173
Tong Shan Tian E Dan		G. max	landrace	Unknown	China	Jiangsu	32.06	118.85	7.3	99.3	57659861		98.91	PI602500B	98.9	PI602500B
TK780		G. max	cultivar	Unknown	Japan	Hokkaido	43.46	142.61	11.7	98.9	128432866		95.04	PI567276	95	PI567276
Tong Shan Hu Shan Da Si Li		G. max	landrace	Unknown	China	Jiangsu	32.06	118.85	6.2	99.6	48543127		89.46	PI518710	89.5	PI518710
Ke Dou No.1		G. max	cultivar	Unknown	China	Beijing	40.38	116.39	6.2	99.5	48754254		80.31	PI567630B	80.3	PI567630B
Ke Feng No.1	PI556949	G. max	cultivar	IV	China	Beijing	40.38	116.39	6.4	97.2	64440198	99.5	99.47	PI556949	96.7	Peking
Enrei	PI385942	G. max	cultivar	IV	Japan	Nagano	36.7	137.86	12.7	99.2	100028930	99.3	99.31	PI385942	95.1	PI507398
K20-3		G. max	landrace	Unknown	China	Beijing	40.38	116.39	4.8	99	47601181		82.54	PI603772	82.5	PI603772
Ju Xuan No.23		G. max	cultivar	Unknown	China	Shandong	36.6	118.97	5.4	98.7	53232400		99.55	PI407737	99.6	PI407737
K3		G. max	cultivar	Unknown	Thailand		18.82	100.8	11.8	99.2	129246622		99.61	PI245008	99.6	PI245008
K099		G. max	landrace	Unknown	China	Shanxi	37.33	111.83	5.2	98.8	51361912		95.97	PI340019	96	PI340019
Kang Xian No.3		G. max	cultivar	Unknown	China	Heilongjiang	46.86	126.85	7.3	98.3	72252295		98.61	PI597436	98.6	PI597436
Ke Bei No.1		G. max	cultivar	Unknown	China	Heilongjiang	46.86	126.85	5.9	99.6	46288123		95.74	PI458523	95.7	PI458523
K9602-1		G. max	landrace	Unknown	China	Beijing	40.38	116.39	4.8	98.8	47399977		83.48	PI592949	83.5	PI592949
Kai Feng Qing Dou		G. max	landrace	Unknown	China	Henan	34.74	113.66	6.4	99.4	50009485		99.51	PI506833	99.5	PI506833
Da Zi Qi		G. max	landrace	Unknown	China	Liaoning	41.2	122.34	5.7	98.1	56794535		99.29	PI603391	99.3	PI603391
Da Li Hei Dou	PI603428A	G. max	landrace	I	China	Hebei	39.94	119.59	7.1	99.4	56049699	80	85.96	PI464882	86	PI464882
Da Li Huang Dou	PI594559	G. max	landrace	Unknown	China	Shaanxi	37.53	107.4	5.2	99.4	41114498	64.1	99.4	PI567383	99.4	PI567383
Da Tian E Dan		G. max	landrace	Unknown	China	South	25	113.25	7	99	54968028		99.54	PI319527	99.5	PI319527
Da Li Qing	PI587912	G. max	landrace	Unknown	China	Liaoning	41.2	122.34	7.4	99.4	58325331	67.4	99.49	PI468385	99.5	PI468385
Da Huang Jia		G. max	landrace	Unknown	China	Hebei	39.94	119.59	6	98.7	59814454		84.61	PI603587A	84.6	PI603587A
Mo Shi		G. max	landrace	Unknown	China	Shandong	36.6	118.97	6.2	99.5	48520215		83.66	PI461509	83.7	PI461509
Da Li Hei		G. max	landrace	Unknown	China	Liaoning	41.2	122.34	5.6	99.3	44299425		98.47	PI603431	98.5	PI603431
Da Jiao Ni Dou		G. max	landrace	Unknown	China	Shandong	36.6	118.97	8	99.3	63338954		78.62	PI567589	78.6	PI567589
Da Huang Dou	PI587970A	G. max	landrace	V	China	Innermongolia	40.8	111.87	5.8	97.8	58125431	66.9	83.82	PI437701	83.8	PI437701
Mufeng No.1	PI561341A	G. max	cultivar	I	China	Heilongjiang	46.86	126.85	13	99	102432815	74.6	88.21	PI592976	88.2	PI592976
Mi Yun Lao Ye Lian		G. max	landrace	Unknown	China	Beijing	40.38	116.39	5.3	99.5	41464548		82.73	PI87629	82.7	PI87629
Mo He No.1		G. max	cultivar	Unknown	China	Heilongjiang	46.86	126.85	10.3	95.1	105824209		88.65	PI360955B	88.7	PI360955B
Mi Yun Hua Lian Hu		G. max	landrace	Unknown	China	Beijing	40.38	116.39	6.2	99.3	48638465		76.86	PI89775	76.9	PI89775
Mi Yun Hua Yao		G. max	landrace	Unknown	China	Beijing	40.38	116.39	5.6	99.4	43767856		75.33	PI89775	75.3	PI89775
Meng Qing No.3		G. max	cultivar	Unknown	China	Anhui	31.82	117.15	5.9	99.4	46804866		84.5	PI587839C	84.5	PI587839C
Mi Feng Qiu	PI587696	G. max	landrace	V	China	Anhui	31.82	117.15	7.2	99.6	56536586	73.7	99.45	PI587662B	99.5	PI587662B
Cha Mo Shi Dou	PI464911	G. max	landrace	0	China	Jilin	41.2	122.34	5.8	98.7	57858471	66.3	99.43	PI467312	99.4	PI467312
Chang Chun Man Cang Jin		G. max	landrace	Unknown	China	Jilin	44.23	126	4.9	98.6	48240706		91.08	PI80822	91.1	PI80822
Cang Zhou Da Qing Dou		G. max	landrace	Unknown	China	Hebei	39.94	119.59	5.7	98.1	56959024		99.51	PI417382	99.5	PI417382
Chang Dou No.006		G. max	cultivar	Unknown	China	Shanxi	37.33	111.83	6.4	99	50772610		82.89	PI507699	82.9	PI507699
Chang Ji Huang Dou 2		G. max	landrace	Unknown	China	Xinjiang	46.86	83.23	5.1	97.8	50666680		88.47	PI475826	88.5	PI475826
Cha Dou	PI594576	G. max	landrace	IV	China	Shandong	36.6	118.97	6	98.8	59101058	64.8	82.22	PI404190	82.2	PI404190
Nan Nong Da Huang Dou		G. max	cultivar	Unknown	China	Jiangsu	32.06	118.85	8.9	98.6	88095578		87.1	PI578467	87.1	PI578467
Nan Nong Cai Dou No.5		G. max	cultivar	Unknown	China	Jiangsu	32.06	118.85	10.9	89.5	119638794		82.79	PI578488B	82.8	PI578488B
Nen Feng No.11		G. max	cultivar	Unknown	China	Heilongjiang	46.86	126.85	6.4	98.9	50581463		88.34	PI518710	88.3	PI518710
Nan Nong No.493-1		G. max	cultivar	Unknown	China	Jiangsu	32.06	118.85	4.9	98.7	48337628		98.14	PI594567C	96.2	PI587575C
Bao ding huang dou	PI567481	G. max	landrace	II	China	Hebei	39.94	119.59	6.4	99.4	50763626	87.6	93.73	PI547888	93.7	PI547888
Cang Dou No.5		G. max	cultivar	Unknown	China	Hebei	39.94	119.59	7.4	99.4	57986775		82.81	PI592946	82.8	PI592946
Cang Dou No.10		G. max	cultivar	Unknown	China	Hebei	39.94	119.59	6	99	59740733		88.86	PI592946	88.9	PI592946
Cai Lyu Dou		G. max	landrace	Unknown	China	Shaanxi	37.53	107.4	7	99.5	55255846		79.97	PI567233	80	PI567233
Bo Di Gao	PI479717	G. max	landrace	II	China	Jilin	43.63	126.5	5.5	99.5	43160131	69.4	91.98	PI297528	92	PI297528
Cai Dou No.2		G. max	cultivar	Unknown	China	Beijing	40.38	116.39	7.7	99.6	60405125		81.51	PI548563	81.5	PI548563
Bo Ai Hong Pi Zao Jiao		G. max	landrace	Unknown	China	Henan	34.74	113.66	6.5	99.4	50826877		79.56	PI567658	79.6	PI567658
Bin Hai Da Bai Hua Jia		G. max	landrace	Unknown	China	Jiangsu	32.06	118.85	5.8	99.5	45268994		91.07	PI603693A	91.1	PI603693A
Bian Zhuang Da Dou		G. max	landrace	Unknown	China	Shanxi	37.33	111.83	6.2	99.4	49014296		99.54	PI62199	99.5	PI62199
Bian g2_3		G. max	landrace	Unknown	China	North	46.86	126.85	6.5	99.2	51121554		98.01	PI597443	98	PI597443
Ji Dou No.12		G. max	cultivar	Unknown	China	Hebei	39.94	119.59	5.9	98.5	58878240		79.92	PI594401E	79.9	PI594401E
Bian Hei Dou		G. max	landrace	Unknown	China	Liaoning	41.2	122.34	6	99.3	47272465		80.25	PI437770	80.3	PI437770
Ji Dou No.15		G. max	cultivar	Unknown	China	Hebei	39.94	119.59	5.6	98.1	55910127		82.98	PI567594A	83	PI567594A
Hui Min Tu Zi Yan		G. max	landrace	Unknown	China	Shandong	36.6	118.97	6.8	99.4	53891398		83.15	PI437710	83.2	PI437710
Ji Dou No.1	PI490767	G. max	cultivar	III	China	Jilin	44.23	126	4.8	98.8	47226178	71.7	81.87	PI536635	81.9	PI536635
Ji Dou No.18		G. max	cultivar	Unknown	China	Hebei	39.94	119.59	6.9	99.5	54359260		86.01	PI547844	86	PI547844
Ji Dou No.19		G. max	cultivar	Unknown	China	Hebei	39.94	119.59	6.6	98	66138254		79.69	PI612732	79.7	PI612732
Ji Dou No.16		G. max	cultivar	Unknown	China	Hebei	39.94	119.59	5.7	99.3	45113875		78.88	PI424140	78.9	PI424140
Ji Dou No.17		G. max	cultivar	Unknown	China	Hebei	39.94	119.59	5.2	98.7	51478010		88.8	PI546373	88.8	PI546373
Fang Shan Huang Dou		G. max	landrace	Unknown	China	Beijing	40.38	116.39	6	99.1	59506345		79.6	PI88788	79.6	PI88788
Ji Dou No.20		G. max	cultivar	Unknown	China	Hebei	39.94	119.59	7.5	98.8	74244320		82.2	PI594401E	82.2	PI594401E
Ji Dou No.21		G. max	cultivar	Unknown	China	Hebei	39.94	119.59	13	95.2	133127946		80.79	PI594401E	80.8	PI594401E
Ke Xin No.6		G. max	cultivar	Unknown	China	Beijing	40.38	116.39	7.7	98	77192063		98.77	PI612731	98.8	PI612731
Ke Xin No.8		G. max	cultivar	Unknown	China	Beijing	40.38	116.39	5.9	99.4	46397473		77.3	PI518716	77.3	PI518716
Er Huang Yang		G. max	landrace	Unknown	China	Hebei	39.94	119.59	7.1	99.5	55566303		92.17	PI567491B	92.2	PI567491B
Fan Dou No.5		G. max	cultivar	Unknown	China	Henan	34.74	113.66	5	98.3	50109685		87.21	PI532460A	87.2	PI532460A
E182		G. max	landrace	Unknown	China	Beijing	40.38	116.39	6.2	99.2	48643249		84.6	PI518718A	84.6	PI518718A
Dong Yin Xiao Li Dou		G. max	landrace	Unknown	China	North	46.86	126.85	11.3	98.7	89768096		87.56	PI548650	87.6	PI548650
Tu Hei Dou		G. max	landrace	Unknown	China	Shanxi	37.33	111.83	5.7	99.5	44706972		87.33	PI437655	87.3	PI437655
Xu Dou No.13		G. max	cultivar	Unknown	China	Jiangsu	32.06	118.85	6.6	98.3	66114866		77.78	PI590932	77.8	PI590932
Xu Dou No.12		G. max	cultivar	Unknown	China	Jiangsu	32.06	118.85	6.4	98.4	63133563		78.81	PI561379A	78.8	PI561379A
Xu Dou No.17		G. max	cultivar	Unknown	China	Jiangsu	32.06	118.85	5.8	98.7	57356165		79.74	PI605802	79.7	PI605802
Xu Dou No.14		G. max	cultivar	Unknown	China	Jiangsu	32.06	118.85	6.9	99.4	54189468		79.31	PI605802	79.3	PI605802
Xu Dou No.16		G. max	cultivar	Unknown	China	Jiangsu	32.06	118.85	5.2	99	51600586		78.46	PI578477A	78.5	PI578477A
Xu Dou No.15		G. max	cultivar	Unknown	China	Jiangsu	32.06	118.85	6.3	98.5	62529080		79.11	PI605802	79.1	PI605802
Xu No.0705		G. max	cultivar	Unknown	China	Jiangsu	32.06	118.85	6.9	99.5	53936668		75.35	PI605802	75.4	PI605802
Xu Dou No.9		G. max	cultivar	Unknown	China	Jiangsu	32.06	118.85	4.9	98.4	49135792		79.53	PI567615	79.5	PI567615
Xu Zhou Xiao You Dou		G. max	landrace	Unknown	China	Jiangsu	32.06	118.85	6.3	99	49909740		99.45	PI404168	99.5	PI404168
Da Xing Qing Dou		G. max	landrace	Unknown	China	Beijing	40.38	116.39	8.3	98.1	83010732		85.98	PI417382	86	PI417382
Yan An Dou		G. max	landrace	Unknown	China	Shaanxi	37.53	107.4	5.8	98.4	57790817		80.91	PI602490	80.9	PI602490
Yang Yan		G. max	landrace	Unknown	China	Shandong	36.6	118.97	6.7	99.1	52709864		76.36	PI603563A	76.4	PI603563A
Tu Er Yan	PI567505	G. max	landrace	III	China	Hebei	39.94	119.59	7.7	99.4	60383778	99.5	99.55	PI567504	99.6	PI567504
Xiao Li Hei		G. max	landrace	Unknown	China	Shandong	36.6	118.97	7.6	99.5	60183060		83.61	PI407729	83.6	PI407729
Hong Tong Xiao Hei Dou		G. max	landrace	Unknown	China	Shanxi	37.33	111.83	5.9	99.5	46118981		80.05	PI548415	80.1	PI548415
Xiao Hei Dou	PI594849	G. max	landrace	Unknown	China	Sichuan	30.59	104.1	5.9	99.5	46118045	69.4	99.46	PI594471D	99.5	PI594471D
Xiao Lao Shu Yan Hei Dou		G. max	landrace	Unknown	China	Shandong	36.6	118.97	7.4	99.4	58437815		83.91	PI407729	83.9	PI407729
Xi Zang Da Dou No.3		G. max	cultivar	Unknown	China	Tibet	29.68	90.81	15.4	98.3	152931212		87.06	PI603718B	87.1	PI603718B
Xiao Bian Yuan Dou		G. max	landrace	Unknown	China	Liaoning	41.2	122.34	7.1	99.3	56143483		78.47	PI89783	78.5	PI89783
Ken Nong No.5		G. max	cultivar	Unknown	China	Heilongjiang	46.86	126.85	6.8	99	53851029		83.07	PI578501	83.1	PI578501
Xiao Jin Huang	PI602498	G. max	landrace	I	China	Liaoning	41.2	122.34	6.2	99.3	48837174	72.5	97.13	PI438214	97.1	PI438214
Xiao Huang Dou 2		G. max	landrace	Unknown	China	North	46.86	126.85	7.3	99.4	57127571		99.56	PI603391	99.6	PI603391
Xiao Hua Dou		G. max	landrace	Unknown	China	Anhui	31.82	117.15	6.6	99.3	51962348		99.32	PI404168	99.3	PI404168
Yi Du Ping Ding Huang		G. max	landrace	Unknown	China	Shandong	36.6	118.97	5.6	99.6	43913501		99.44	PI567575	99.4	PI567575
Lei Lei Dou		G. max	landrace	Unknown	China	Shanxi	37.33	111.83	6.2	98.5	61915360		86.18	PI567347	86.2	PI567347
Ken Nong No.4	PI592924	G. max	cultivar	0	China	Heilongjiang	46.86	126.85	10.1	97.3	101762927	76.1	96.54	PI612723	96.5	PI612723
Le Shan Zi Pi Dou		G. max	landrace	Unknown	China	Sichuan	30.59	104.1	7.9	99	62383552		99.45	PI430491	99.5	PI430491
Fu yang (19)	PI567700	G. max	landrace	III	China	Anhui	31.82	117.15	7.6	98.3	75755766	99.5	99.5	PI567688A	99.5	PI567688A
Fang Zheng Mo Shi Dou		G. max	landrace	Unknown	China	Heilongjiang	46.86	126.85	5.3	99.6	41402021		91.92	PI438250B	91.9	PI438250B
T122	PI548170	G. max	landrace	IV	United States	Illinois	39.76	-89.57	5.7	98.2	56404769	99.5	99.49	PI548170	84.5	PI548195
L79-842	PI547786	G. max	landrace	IV	United States	Illinois	39.76	-89.57	5.8	98.6	57899013	99.5	99.47	PI547786	99.2	PI547762
Xi he huang dou	PI567368	G. max	landrace	IV	China	Ningxia	37.33	106.04	5.8	99.2	46143140	99.5	99.47	PI567368	89.8	PI567373A
Lai Wu Ba Yue Zha		G. max	landrace	Unknown	China	Shandong	36.6	118.97	6.2	98.8	61819207		76.26	PI567598B	76.3	PI567598B
Le Shan Da Huang Ke		G. max	landrace	Unknown	China	Sichuan	30.59	104.1	6.9	99.5	54426363		87	PI605817C	87	PI605817C
L60-246	PI547403	G. max	landrace	IV	United States	Illinois	39.76	-89.57	7	98.4	69504114	99	99.51	PI548532	99.5	PI548532
Lao Shu Pi	PI567396A	G. max	landrace	IV	China	Shaanxi	37.53	107.4	6.3	99.5	49478207	71.2	80.85	PI588027D	80.9	PI588027D
Ji Yu No.53		G. max	cultivar	Unknown	China	Jilin	44.23	126	5.8	97.9	57557025		88.91	PI518708	88.9	PI518708
Kuban BenDi No.1		G. max	landrace	Unknown	Russian Federation		52.98	127.36	5.8	99.5	46029122		94.78	PI438214	94.8	PI438214
Kuai Qing Pi		G. max	landrace	Unknown	China	Liaoning	41.2	122.34	5.5	98.7	54090006		79.9	PI437674	79.9	PI437674
Ji Shi Bai Hua		G. max	landrace	Unknown	China	South	22	112	5.8	98.7	57075013		99.48	PI416888	99.5	PI416888
Ji Yu No.63		G. max	cultivar	Unknown	China	Jilin	44.23	126	6.3	98.1	62846167		90.09	PI612707B	90.1	PI612707B
Ji Ti No.2		G. max	cultivar	Unknown	China	Liaoning	41.2	122.34	6.4	95.3	66082576		99.52	PI603333	99.5	PI603333
Ji Nong No.14		G. max	cultivar	Unknown	China	Jilin	44.23	126	5.5	98.5	54922417		90.53	PI612707B	90.5	PI612707B
Ji Xiao No.6		G. max	cultivar	Unknown	China	Jilin	44.23	126	6.4	97.9	64389199		87.46	PI532436A	87.5	PI532436A
Ji Yu No.45		G. max	cultivar	Unknown	China	Jilin	44.23	126	5	99.4	39543289		90.8	PI592968	90.8	PI592968
Ji Nong No.9		G. max	cultivar	Unknown	China	Jilin	44.23	126	5.9	98.2	58397447		87.27	PI518710	87.3	PI518710
Ji Nong No.23		G. max	cultivar	Unknown	China	Jilin	44.23	126	5.7	98.4	56275608		91.14	PI518708	91.1	PI518708
Ji Qing No.1	PI612733	G. max	cultivar	II	China	Jilin	44.23	126	5.5	98.4	54347402	98.7	98.72	PI612733	92.1	PI506759
Dong Sheng No.1		G. max	cultivar	Unknown	China	Heilongjiang	46.86	126.85	6.8	98.2	67660079		94.74	PI605819B	94.7	PI605819B
Dong Nong No.59		G. max	cultivar	Unknown	China	Heilongjiang	46.86	126.85	6.2	99.5	48553498		80.05	PI561285B	80.1	PI561285B
Deng Ke No.3_1		G. max	cultivar	Unknown	China	Innermongolia	40.8	111.87	6.2	99.1	61097033		84.17	PI592946	84.2	PI592946
Dang Nian Chen	PI567534	G. max	landrace	IV	China	Hebei	39.94	119.59	5.5	97.8	54865805	64.4	78.44	PI417243	78.4	PI417243
DcJSey4500		G. max	landrace	Unknown	United States		38.67	-90.4	6.1	98.4	60563226		76.26	PI567289A	76.3	PI567289A
Dong Nong No.44		G. max	cultivar	Unknown	China	Heilongjiang	46.86	126.85	10.6	96.5	107296237		94.17	PI407709	94.2	PI407709
Di Liu Huang Dou-2		G. max	landrace	Unknown	China	Hebei	39.94	119.59	6.3	99.5	49293605		99.13	PI567488A	99.1	PI567488A
Dan Cheng Lao Shu Yan		G. max	landrace	Unknown	China	Henan	34.74	113.66	5.8	98.8	57517882		83.92	PI490769	83.9	PI490769
Dong Nong L13		G. max	cultivar	Unknown	China	Heilongjiang	46.86	126.85	14.3	99.6	112390628		85.28	PI592917	85.3	PI592917
Dong Nong No.47		G. max	cultivar	Unknown	China	Heilongjiang	46.86	126.85	10.5	95.1	108313705		86.84	PI592977	86.8	PI592977
Dong Nong No.58		G. max	cultivar	Unknown	China	Heilongjiang	46.86	126.85	13.5	97.4	135981804		88.2	PI612707B	88.2	PI612707B
HK_12		G. max	landrace	Unknown	China	North	46.86	126.85	6.7	99.2	52660946		89.08	PI612709C	89.1	PI612709C
Dong Nong No.50		G. max	cultivar	Unknown	China	Heilongjiang	46.86	126.85	19	99.4	149357339		86.12	PI548650	86.1	PI548650
Heng Feng Wu Dou		G. max	landrace	Unknown	China	Jiangxi	28.68	115.96	6.2	98.8	61705826		89.27	PI567258	89.3	PI567258
Teng Xian Da Wu Ye		G. max	landrace	Unknown	China	Shandong	36.6	118.97	6.5	99.2	51173388		91.62	PI567591	91.6	PI567591
Te Da Li		G. max	landrace	Unknown	China	Shaanxi	37.53	107.4	6.7	99.4	52744122		89.12	PI587628	89.1	PI587628
Hei Nong No.69		G. max	cultivar	Unknown	China	Heilongjiang	46.86	126.85	5.8	98.1	57624109		86.14	PI518710	86.1	PI518710
Hei Qi Huang Dou	PI567545	G. max	landrace	III	China	Liaoning	41.2	122.34	5.1	99	50080853	68.8	99.52	PI603402	99.5	PI603402
Hei Yao Huang Dou	PI567313	G. max	landrace	II	China	Shaanxi	37.53	107.4	5.4	98.7	53426283	71.8	76.62	PI567388	76.6	PI567388
Hei Nong No.68		G. max	cultivar	Unknown	China	Heilongjiang	46.86	126.85	6.9	98.6	68668470		88.22	PI518710	88.2	PI518710
Hei Nong No.57		G. max	cultivar	Unknown	China	Heilongjiang	46.86	126.85	6.1	98.3	60842282		91.29	PI612717	91.3	PI612717
Hei Nong No.50		G. max	cultivar	Unknown	China	Heilongjiang	46.86	126.85	5.7	97.6	57634195		90.86	PI593939	90.9	PI593939
Hei Nong No.64		G. max	cultivar	Unknown	China	Heilongjiang	46.86	126.85	5.3	98.5	52216226		82.85	PI561408	82.9	PI561408
Hei Nong No.59		G. max	cultivar	Unknown	China	Heilongjiang	46.86	126.85	4.9	97.2	49818490		90.63	PI597440C	90.6	PI597440C
Wan Dou No.28		G. max	cultivar	Unknown	China	Anhui	31.82	117.15	6.2	98.7	61152229		82.53	PI592950	82.5	PI592950
Wan Dou No.24		G. max	cultivar	Unknown	China	Anhui	31.82	117.15	12.7	98.3	126547013		85.34	PI592952	85.3	PI592952
Wan Dou No.30		G. max	cultivar	Unknown	China	Anhui	31.82	117.15	4.9	99.6	38721031		82.81	PI518716	82.8	PI518716
Tong Ye Ping		G. max	landrace	Unknown	China	North	46.86	126.85	6.8	99.4	53931681		99.5	PI479732	99.5	PI479732
Wan Dou No.29		G. max	cultivar	Unknown	China	Anhui	31.82	117.15	5.2	99.5	40977844		88.33	PI603777	88.3	PI603777
Shang Qiu Jiu Yue Qing		G. max	landrace	Unknown	China	Henan	34.74	113.66	7.1	99.5	55677136		99.4	PI506833	99.4	PI506833
Tong Xian Hei Shui Dou		G. max	landrace	Unknown	China	Beijing	40.38	116.39	7.9	99.6	62485441		88.8	PI437725	88.8	PI437725
Shang Qiu Ping Ding Shi		G. max	landrace	Unknown	China	Henan	34.74	113.66	6	99.5	47227876		84.15	PI567647B	84.2	PI567647B
Shan Xi Ping Ding Huang		G. max	landrace	Unknown	China	Shanxi	37.33	111.83	5.2	99.5	41271230		78.67	PI547862	78.7	PI547862
Shan Ning No.12		G. max	cultivar	Unknown	China	Shandong	36.6	118.97	17.1	98.4	169880588		78.97	PI567688B	79	PI567688B
Shang Hai Chi Sha Huang Dou		G. max	landrace	Unknown	China	Shanghai	31.15	121.8	5.3	98.8	42212585		84.32	PI518708	84.3	PI518708
Shan Ning No.7		G. max	cultivar	Unknown	China	Shandong	36.6	118.97	5.3	99.4	41762784		79.68	PI578494B	79.7	PI578494B
Rui Jin Qing Pi Dou		G. max	landrace	Unknown	China	Jiangxi	28.68	115.96	5.8	99.6	45313106		83.31	PI594527	83.3	PI594527
Ri Ben Hei Qi		G. max	landrace	Unknown	Japan	Tokyo	35.73	139.57	7.2	99.6	56717784		99.71	PI547438	99.7	PI547438
Rao Shan Gun	PI490768	G. max	landrace	III	China	Hebei	39.94	119.59	6.6	99.4	51825738	99.5	99.51	PI437709	99.5	PI567513
Shan Dou No.125		G. max	cultivar	Unknown	China	Shaanxi	37.53	107.4	7.2	98.7	71840736		86.61	PI561394	86.6	PI561394
Jiu Nong No.21		G. max	cultivar	Unknown	China	Jilin	44.23	126	6.8	99.5	53238102		99.54	PI547693	99.5	PI547693
Jin Yuan	PI578497A	G. max	landrace	III	China	Liaoning	41.2	122.34	5.5	98.6	54249399	70.9	99.53	PI578497B	99.5	PI578497B
Jiu Nong No.27		G. max	cultivar	Unknown	China	Jilin	44.23	126	4.8	98.3	48039535		94.52	PI593953	94.5	PI593953
Jin Yuan No.2	PI603294	G. max	cultivar	0	China	Heilongjiang	46.86	126.85	5.3	98.8	52531783	99.5	99.48	PI603294	88.3	PI437872
Jing Feng No.1		G. max	cultivar	Unknown	China	Beijing	40.38	116.39	4.8	98.9	47863112		85.57	PI594420	85.6	PI594420
Jin Zao No.16		G. max	cultivar	Unknown	China	Shanxi	37.33	111.83	5.8	99.5	45934522		79.46	PI592947	79.5	PI592947
Jing Huang No.3		G. max	cultivar	Unknown	China	Beijing	40.38	116.39	6.7	97.6	66865349		97.82	PI490765	97.8	PI490765
Jing Huang No.03-5		G. max	cultivar	Unknown	China	Beijing	40.38	116.39	6.1	97.9	61151887		81.44	PI518710	81.4	PI518710
Jing Yin Ke Xuan No.1		G. max	cultivar	Unknown	China	Beijing	40.38	116.39	5.6	99.4	44144708		85.55	PI592933	85.6	PI592933
Su Zhou Wu Yue Mao Jia		G. max	landrace	Unknown	China	Jiangsu	32.06	118.85	5.8	99.5	45319666		98.05	PI587620A	98.1	PI587620A
Jing Xuan No.2		G. max	cultivar	Unknown	China	Hebei	39.94	119.59	6.2	99.6	48998209		92.46	PI567485	92.5	PI567485
Sui Ke No.928		G. max	cultivar	Unknown	China	Anhui	31.82	117.15	5.1	98.7	50201387		88.35	PI567688B	88.4	PI567688B
Su Xian Ping Ding Wu		G. max	landrace	Unknown	China	Anhui	31.82	117.15	4.8	98.8	47912412		98.12	PI103080	98.1	PI103080
Su Xian Tian E Dan		G. max	landrace	Unknown	China	Anhui	31.82	117.15	6.3	98.7	62231655		99.55	PI588052C	99.6	PI588052C
Sui Nong No.22		G. max	cultivar	Unknown	China	Heilongjiang	46.86	126.85	6.1	99.4	48259554		90.18	PI518711	90.2	PI518711
Sui Nong No.30		G. max	cultivar	Unknown	China	Heilongjiang	46.86	126.85	5.5	99.3	43613069		86.85	PI612715	86.9	PI612715
Ning Yang Jiao Zi Ye		G. max	landrace	Unknown	China	Shandong	36.6	118.97	5.5	99.6	42899391		99.06	PI567559	99.1	PI567559
Sui Ning Da Qing Dou Jia		G. max	landrace	Unknown	China	Jiangsu	32.06	118.85	7.5	99.5	58724736		86.63	PI578470	86.6	PI578470
Ning Xian Yi Wo Feng		G. max	landrace	Unknown	China	Gansu	36.03	103.84	7.3	99.6	57714278		98.74	PI567298	98.7	PI567298
Niu Jiao Qi		G. max	landrace	Unknown	China	Shandong	36.6	118.97	5.3	99.4	41506973		96.39	PI404195	96.4	PI404195
Sui Nong No.16		G. max	cultivar	Unknown	China	Heilongjiang	46.86	126.85	5.8	99.6	45362165		92.49	PI605750	92.5	PI605750
Ning Zhen No.1		G. max	landrace	Unknown	China	Jiangsu	32.06	118.85	5.4	99.5	42703597		94.43	FC31416	94.4	FC31416
Ken Nong No.14		G. max	cultivar	Unknown	China	Heilongjiang	46.86	126.85	13.9	99.5	109179573		87.76	PI592917	87.8	PI592917
Ken Feng No.6		G. max	cultivar	Unknown	China	Heilongjiang	46.86	126.85	5.1	99.4	40317092		88.2	PI592917	88.2	PI592917
Ni Ri Li Ya No.4		G. max	cultivar	Unknown	Nigeria		9.07	7.4	9.7	99.2	76170213		99.04	PI518295	99	PI518295
Ken Dou No.33		G. max	cultivar	Unknown	China	Heilongjiang	46.86	126.85	6.8	99.6	53166085		84.84	PI518703	84.8	PI518703
Nen Feng No.16		G. max	cultivar	Unknown	China	Heilongjiang	46.86	126.85	5.8	99.5	45683038		88.72	PI597440C	88.7	PI597440C
Ken Feng No.14		G. max	cultivar	Unknown	China	Heilongjiang	46.86	126.85	7.7	98.8	76227296		89.61	PI593953	89.6	PI593953
Ken Feng No.15		G. max	cultivar	Unknown	China	Heilongjiang	46.86	126.85	15.2	99.4	119633537		83.8	PI561285A	83.8	PI561285A
Ken Feng No.19		G. max	cultivar	Unknown	China	Heilongjiang	46.86	126.85	13.1	99.5	103340711		88.85	PI561285A	88.9	PI561285A
Niu Mao Huang Hei Dou		G. max	landrace	Unknown	China	Shanxi	37.33	111.83	5.7	99.6	45020149		81.74	PI567595B	81.7	PI567595B
Niu Mao Huang	PI567345	G. max	landrace	VI	China	Gansu	36.03	103.84	5.6	99.4	44333475	65.3	86.27	PI157468	86.3	PI157468
Ken Dou No.25		G. max	cultivar	Unknown	China	Heilongjiang	46.86	126.85	6	99.5	47024027		87.46	PI597423	87.5	PI597423
Ken Dou No.30		G. max	cultivar	Unknown	China	Heilongjiang	46.86	126.85	5.9	98.3	58738637		92.62	PI561353	92.6	PI561353
Bi Yang Niu Mao Huang		G. max	landrace	Unknown	China	Henan	34.74	113.66	5.2	99.5	41255901		83.45	PI567657	83.5	PI567657
Bi Yang Xiao Zi Huang		G. max	landrace	Unknown	China	Henan	34.74	113.66	5.3	99.5	41984158		99.47	PI567635	99.5	PI567635
Bei Chuan Wu Yan Wo		G. max	landrace	Unknown	China	Sichuan	30.59	104.1	7.9	98.2	78686169		92.46	PI567406A	92.5	PI567406A
Bei Chuan Tu Er Dou		G. max	landrace	Unknown	China	Sichuan	30.59	104.1	5	99.5	39252501		99.52	PI594496	99.5	PI594496
Bei Dou No.14		G. max	cultivar	Unknown	China	Heilongjiang	46.86	126.85	6.3	99.4	49902639		88.38	PI612707B	88.4	PI612707B
Bei Dou No.50		G. max	cultivar	Unknown	China	Heilongjiang	46.86	126.85	5.6	99.4	44447631		90.87	PI592917	90.9	PI592917
Bei Dou No.9		G. max	cultivar	Unknown	China	Heilongjiang	46.86	126.85	9.1	91.7	96549690		92.27	PI532446	92.3	PI532446
Bei Hai Dao Da Dou		G. max	landrace	Unknown	Japan	Hokkaido	43.46	142.61	5.4	99	53588567		87.67	PI567276	87.7	PI567276
Bei Jing Xiao Hei Dou		G. max	landrace	Unknown	China	Beijing	40.38	116.39	4.9	98	48692018		99.47	Peking	99.5	Peking
Ben Di Da Huang Dou		G. max	landrace	Unknown	China	South	24	114	7.1	99.3	55783228		93.12	PI407731	93.1	PI407731
Ji Huang No.13		G. max	cultivar	Unknown	China	Hebei	39.94	119.59	6.4	98.1	64100427		98.95	PI547857	99	PI547857
Ji Lin No.21		G. max	cultivar	Unknown	China	Jilin	44.23	126	6	97.4	60067526		96.74	PI518711	96.7	PI518711
Ji Lin No.35		G. max	cultivar	Unknown	China	Jilin	44.23	126	6.2	97.2	62606444		86.18	PI592960	86.2	PI592960
Ji Ke Dou No.1		G. max	cultivar	Unknown	China	Jilin	44.23	126	5.5	98.4	54296250		97.9	PI612715	97.9	PI612715
Ji Lin No.31		G. max	cultivar	Unknown	China	Jilin	44.23	126	5.3	98.7	52824144		84.11	PI503338	84.1	PI503338
Ji Mo You Dou		G. max	landrace	Unknown	China	Shandong	36.6	118.97	6.6	98.5	65619776		98.88	PI567566	98.9	PI567566
Chang Ji Huang Dou 1		G. max	landrace	Unknown	China	Xinjiang	46.86	83.23	5.9	98.5	58339549		94.06	PI475810	94.1	PI475810
Ji No.56		G. max	cultivar	Unknown	China	Jilin	44.23	126	5.5	98.5	54405047		79.95	PI567158	80	PI567158
Ji Lin No.45		G. max	cultivar	Unknown	China	Jilin	44.23	126	6.3	98.2	62619751		90.95	PI458541	91	PI458541
Chang Yuan Xiao Tian E Dan	PI567614A	G. max	landrace	IV	China	Henan	34.74	113.66	5.9	99.5	46287337	76.4	99.53	PI603684	99.5	PI603684
Ji NF No.58		G. max	cultivar	Unknown	China	Hebei	39.94	119.59	5.9	99.4	46707866		85.03	PI572295	85	PI572295
Guo Yang Da Jian Ke		G. max	landrace	Unknown	China	Anhui	31.82	117.15	6	99.3	47125530		81.14	PI592952	81.1	PI592952
Gui Chun No.2		G. max	cultivar	Unknown	China	Guangxi	22.79	108.31	8.7	97.9	86909654		87.19	PI605802	87.2	PI605802
Feng Xian Sui Dao Huang	PI578488A	G. max	landrace	V	China	Shanghai	31.15	121.8	5.9	98.9	58346183	74.8	99.56	PI430626	99.6	PI578485B
Han Dou No.10		G. max	cultivar	Unknown	China	Hebei	39.94	119.59	6.8	98.4	67805789		75.35	PI592946	75.4	PI592946
Guan Yun Mao Ye Dou		G. max	landrace	Unknown	China	Jiangsu	32.06	118.85	5.7	99.4	44679492		78.11	PI603696	78.1	PI603696
Gong Xian Er Ji Zao		G. max	landrace	Unknown	China	Sichuan	30.59	104.1	6.1	98.5	60604850		86	PI605826E	86	PI605826E
Guan Yun Hai Bai Hua		G. max	landrace	Unknown	China	Jiangsu	32.06	118.85	6	99.6	47126271		94.46	PI603687B	94.5	PI603687B
Chang Dou No.001		G. max	cultivar	Unknown	China	Shanxi	37.33	111.83	6.5	98	65118066		80.79	PI548563	80.8	PI548563
Han No.6192		G. max	cultivar	Unknown	China	Hebei	39.94	119.59	6.6	99.6	52024714		74.64	PI189900	74.6	PI189900
Guan Nan Chun Hei Dou	PI578360	G. max	landrace	II	China	Jiangsu	32.06	118.85	6.5	98.5	64743900	99.5	99.52	PI578360	88.5	PI445827A
Feng Jiao 66-12		G. max	cultivar	Unknown	China	Liaoning	41.2	122.34	5.5	98.3	54944096		81.87	PI423843	81.9	PI423843
He Dou No.10		G. max	cultivar	Unknown	China	Shandong	36.6	118.97	6.3	98.7	62295457		87.58	PI603772	87.6	PI603772
He Dou No.16		G. max	cultivar	Unknown	China	Shandong	36.6	118.97	5.3	99.6	41645816		83.73	PI548684	83.7	PI548684
Chang Dou No.003		G. max	cultivar	Unknown	China	Shanxi	37.33	111.83	5.3	98.1	52814762		91.64	PI518711	91.6	PI518711
Xi Chuan Ji Wo Huang		G. max	landrace	Unknown	China	Henan	34.74	113.66	5.1	99.5	39948764		82.5	PI567615	82.5	PI567615
Fu Yang No.335		G. max	cultivar	Unknown	China	Anhui	31.82	117.15	13.9	98.1	138474820		97.82	PI567688B	97.8	PI567688B
Fo Ding Zhu		G. max	landrace	Unknown	China	Shandong	36.6	118.97	6	99.1	58826061		76.15	PI603488	76.2	PI603488
Fen Dou No.28		G. max	cultivar	Unknown	China	Shanxi	37.33	111.83	6.3	98.9	62371597		78.11	PI490769	78.1	PI490769
Fen Dou No.16		G. max	cultivar	Unknown	China	Shanxi	37.33	111.83	5.4	98.6	53504506		99.44	PI574476A	99.4	PI574476A
Fen Dou No.62		G. max	cultivar	Unknown	China	Shanxi	37.33	111.83	5.8	98.4	57764871		76.84	PI592937	76.8	PI592937
Fu yang (54)	PI567730	G. max	landrace	IV	China	Anhui	31.82	117.15	6.1	99.6	48114358	99.5	99.52	PI567651	99.5	PI567651
Fu yang (44)	PI567720A	G. max	landrace	III	China	Anhui	31.82	117.15	6.5	98.7	64743389	99.6	99.58	PI437563	99.6	PI437563
Ping Yi Liu Yue Xian		G. max	landrace	Unknown	China	Shandong	36.6	118.97	5.7	99.4	44785935		99.46	PI567559	99.5	PI567559
Fen Dou No.56		G. max	cultivar	Unknown	China	Shanxi	37.33	111.83	6.9	98.6	68248501		84.4	PI612732	84.4	PI612732
X88	PI632420	G. max	landrace	IV	United States	Ohio	39.94	-83.09	6	98.7	59149698	99.2	99.19	PI632420	87.9	PI546374
Pingtung Pearl	PI283327	G. max	landrace	V	Taiwan	Taiwan	24.73	121.08	10.5	99.2	83165311	99.4	99.4	PI283327	97.1	PI506933
Ping Ding Huang Dou		G. max	landrace	Unknown	China	Shandong	36.6	118.97	5.8	99.4	45812246		86.56	PI567516B	86.6	PI567516B
Ping Ding Hei		G. max	landrace	Unknown	China	Shandong	36.6	118.97	6.8	99.5	53328515		90.84	PI458515	90.8	PI458515
Jin Dou No.41		G. max	cultivar	Unknown	China	Shanxi	37.33	111.83	5.7	98.3	57148191		82.91	PI592946	82.9	PI592946
Jin Dou No.43		G. max	cultivar	Unknown	China	Shanxi	37.33	111.83	5.3	98.1	53296212		83.81	PI592946	83.8	PI592946
Jin Dou No.10		G. max	cultivar	Unknown	China	Shanxi	37.33	111.83	5.5	98.7	54436155		98.49	PI567430	98.5	PI567430
Jin Dou No.1	PI578494A	G. max	cultivar	IV	China	Shanxi	37.33	111.83	13.6	98.3	135301330	99.3	99.27	PI574485	99.3	PI574485
Jin Yi No.43		G. max	cultivar	Unknown	China	Shanxi	37.33	111.83	6.2	99.3	48638620		82.21	PI612732	82.2	PI612732
Jin Yi No.46		G. max	cultivar	Unknown	China	Shanxi	37.33	111.83	5.6	99.5	43713866		79.8	PI507699	79.8	PI507699
Jin Yi No.31		G. max	cultivar	Unknown	China	Shanxi	37.33	111.83	5	98.5	49615189		83.95	PI467331	84	PI467331
Jian No.8		G. max	cultivar	Unknown	China	Beijing	40.38	116.39	7	98.8	69028539		82.33	PI548529	82.3	PI548529
Jin Yi No.51		G. max	cultivar	Unknown	China	Shanxi	37.33	111.83	5.1	98.5	50563031		76.79	PI612732	76.8	PI612732
Jian No.9		G. max	cultivar	Unknown	China	Beijing	40.38	116.39	6.1	99.4	48388107		81.99	PI548529	82	PI548529
Jin Da No.78-2		G. max	cultivar	Unknown	China	Shanxi	37.33	111.83	5.5	98.7	54064302		87.39	PI591526	87.4	PI591526
Ji Yuan Shui Bai Dou	PI567623	G. max	landrace	IV	China	Henan	34.74	113.66	6.2	98.3	61424857	90	99.53	PI532460B	99.5	PI532460B
Jin Da No.78-1		G. max	cultivar	Unknown	China	Shanxi	37.33	111.83	5.1	98	51219401		85.89	PI547844	85.9	PI547844
Ji Yu No.76		G. max	cultivar	Unknown	China	Jilin	44.23	126	5.6	97.9	55785475		86.24	PI592977	86.2	PI592977
Jin Da No.74		G. max	cultivar	Unknown	China	Shanxi	37.33	111.83	6.1	98.4	60456451		78.27	PI467331	78.3	PI467331
Jie Jie Si		G. max	landrace	Unknown	China	Anhui	31.82	117.15	5.4	98.3	53573561		86.69	PI407750	86.7	PI407750
Peng Xi Da Liu Yue Huang		G. max	landrace	Unknown	China	Sichuan	30.59	104.1	6.2	99.5	48685355		86.16	PI587990	86.2	PI587990
Peking	PI297543	G. max	landrace	II	China	North	46.86	126.85	5.6	99	55574647	99.6	99.57	PI297543	94.5	PI548372
Pei Xian Hong Mao You	PI567751A	G. max	landrace	IV	China	Jiangsu	32.06	118.85	5.8	99.5	45717389	77.8	86.03	PI594900A	86	PI594900A
Pei Xian Hong Mao You Jia		G. max	landrace	Unknown	China	Jiangsu	32.06	118.85	7.2	99.5	56363800		99.16	PI603305	99.2	PI603305
Pei Xian La Yang Huang		G. max	landrace	Unknown	China	Jiangsu	32.06	118.85	5.9	99.5	46049414		78.46	PI603693A	78.5	PI603693A
Pei Xian Si Li Cao	PI567756	G. max	landrace	IV	China	Jiangsu	32.06	118.85	6.1	99.5	47648542	99.5	99.49	PI567756A	99.5	PI567756B
Niu Yan Jing Quan Zi	PI603537A	G. max	landrace	V	China	Shaanxi	37.53	107.4	7.3	99.5	57428595	75.1	99.23	PI603537C	99.2	PI603537C
Pei Xian Ba Yue Zha	PI567744A	G. max	landrace	IV	China	Jiangsu	32.06	118.85	6.5	98.8	51347825	73.2	99.56	PI567744C	99.6	PI567744C
Pa Man Qing	PI603469	G. max	landrace	IV	China	Shandong	36.6	118.97	6.2	99.4	49034455	99.6	99.57	PI603469	99.4	PI603476
Huan Xian Yang Yan Jing Dou		G. max	landrace	Unknown	China	Gansu	36.03	103.84	5.3	98.9	52924025		81.06	PI567296A	81.1	PI567296A
Pei Xian Da Bai Jiao	PI594901	G. max	landrace	IV	China	Jiangsu	32.06	118.85	6.6	99.4	52066548	77.4	99.54	PI567767D	99.5	PI567767D
Huang Dou 1		G. max	landrace	Unknown	China	Hebei	39.94	119.59	5.2	98.4	51825288		82.91	PI548205	82.9	PI548205
Sui Xiao Li Dou No.1		G. max	cultivar	Unknown	China	Heilongjiang	46.86	126.85	5.8	99.6	45488429		78.64	PI567158	78.6	PI567158
Hua Dou No.1		G. max	cultivar	Unknown	China	Tianjin	39.12	117.36	2.8	98.1	28340589		98.76	PI612731	98.8	PI612731
HKRdes Zao		G. max	landrace	Unknown	China	South	23.12	113.25	6	99.5	47180731		98.37	PI612729	98.4	PI612729
Sui Wu Xing No.1		G. max	cultivar	Unknown	China	Heilongjiang	46.86	126.85	13.6	96	138468140		85.84	PI593953	85.8	PI593953
Hong Da Dou		G. max	landrace	Unknown	China	Liaoning	41.2	122.34	2.7	97.8	26806593		99.28	PI416823	99.3	PI416823
Hua Ting Yang Yan Jing Dou		G. max	landrace	Unknown	China	Gansu	36.03	103.84	7.1	99.4	55520253		90.31	PI603503	90.3	PI603503
Hong Hua Dou		G. max	landrace	Unknown	China	Shandong	36.6	118.97	5.1	98.9	50576674		99.52	PI404190	99.5	PI404190
Hua Dou No.2		G. max	cultivar	Unknown	China	Tianjin	39.12	117.36	5	98.4	49267031		86.02	PI592949	86	PI592949
Huai De Bai Hua Da Li		G. max	landrace	Unknown	China	Jilin	44.23	126	4.9	98.4	48420172		86.16	PI612743	86.2	PI612743
Huai Yang Chun Dou		G. max	landrace	Unknown	China	Jiangsu	32.06	118.85	6.6	98.9	64966535		92.94	PI567756A	92.9	PI567756A
Shui Pi Qing Dou		G. max	landrace	Unknown	China	Shandong	36.6	118.97	6.7	99.2	52675951		81.24	PI567595B	81.2	PI567595B
Shui Niu Pi	PI594393	G. max	landrace	IV	China	Anhui	31.82	117.15	5.7	99.5	45118816	99.5	99.5	PI594393	85.9	PI567752
Shi Da Dou No.2		G. max	landrace	Unknown	China	Xinjiang	46.86	83.23	5.7	98.6	56962586		88.49	PI578501	88.5	PI578501
Shui Li Zhan		G. max	landrace	Unknown	China	Shandong	36.6	118.97	5.4	99.2	42512717		88.41	PI603489	88.4	PI603489
Shu Yang Da Qing Dou Jia		G. max	landrace	Unknown	China	Jiangsu	32.06	118.85	7.1	99.4	56110100		89.35	PI603677A	89.4	PI603677A
Shi Sheng Chang Ye		G. max	cultivar	Unknown	Japan	Hokkaido	43.46	142.61	6	99.2	47420337		98.6	PI594297	98.6	PI594297
Shu Yang Gua Shu		G. max	landrace	Unknown	China	Jiangsu	32.06	118.85	5.6	99.5	43920153		86.18	PI603675	86.2	PI603675
Su Dou No.1	PI436565	G. max	landrace	VI	China	Jiangsu	32.06	118.85	7.5	99.4	59066141	96.2	97.05	PI587572B	97.1	PI587572B
Shi Dou No.411		G. max	cultivar	Unknown	China	Hebei	39.94	119.59	5.2	98.6	51583206		76.54	PI612732	76.5	PI612732
Shi Mian Da Dou Zi		G. max	landrace	Unknown	China	Sichuan	30.59	104.1	6.4	99.4	50309332		83.47	PI588027D	83.5	PI588027D
Shi Da Dou No.1		G. max	landrace	Unknown	China	Xinjiang	46.86	83.23	6.1	98.6	60588610		90.66	PI612747	90.7	PI612747
Wu Xing No.2		G. max	cultivar	Unknown	China	Hebei	39.94	119.59	5.8	98.1	57645500		82.84	PI561405	82.8	PI561405
Wu Xing No.3		G. max	cultivar	Unknown	China	Hebei	39.94	119.59	6	98.6	59537258		82.06	PI189900	82.1	PI189900
Wu Ming		G. max	landrace	Unknown	China	Anhui	31.82	117.15	5.6	99.5	43838667		99.47	PI567718	99.5	PI567718
Pu Dong Da Huang Dou	PI602994	G. max	landrace	VII	China	Shanghai	31.15	121.8	6.4	99.5	50253832	99.5	99.5	PI602994	98.6	PI587579C
Wu Xing No.1		G. max	cultivar	Unknown	China	Hebei	39.94	119.59	5	96.6	50961529		83.47	PI561406	83.5	PI561406
Wu Chang Liu Yue Bao		G. max	landrace	Unknown	China	Hubei	30.59	114.16	5.4	99.6	42702231		84.63	PI407729	84.6	PI407729
Wu Jin Ben Niu Qing Dou		G. max	landrace	Unknown	China	Jiangsu	32.06	118.85	6.3	98.4	50128122		82.07	PI587839C	82.1	PI587839C
SRF 300	PI548686	G. max	cultivar	III	United States	Illinois	39.76	-89.57	6.3	99.4	49341003	97.8	98.69	PI634909	98.7	PI634909
WD001		G. max	landrace	Unknown	China	North	46.86	126.85	6.7	99.5	52877818		99.7	PI424405B	99.7	PI424405B
Wei Xian Gu Li Hun Qing Dou		G. max	landrace	Unknown	China	Shandong	36.6	118.97	6.2	99.4	49198397		80.56	PI437710	80.6	PI437710
Qi Dong Guan Qing Dou Jia	PI587632A	G. max	landrace	VI	China	Jiangsu	32.06	118.85	9.4	99.2	74522662	78.4	84.38	PI603677A	84.4	PI603677A
Qi Huang No.25		G. max	cultivar	Unknown	China	Shandong	36.6	118.97	5.9	99.4	46494435		83	PI567594A	83	PI567594A
Qi Huang No.26		G. max	cultivar	Unknown	China	Shandong	36.6	118.97	5.4	99.5	42635750		93.57	PI567535A	93.6	PI567535A
Qi Huang No.31		G. max	cultivar	Unknown	China	Shandong	36.6	118.97	7.5	98.9	74441002		78	PI430625	78	PI430625
Qi Huang No.28		G. max	cultivar	Unknown	China	Shandong	36.6	118.97	7.6	98.8	75379138		75.87	PI548402	75.9	PI548402
Ke Feng No.15		G. max	cultivar	Unknown	China	Beijing	40.38	116.39	6.5	99.4	51540465		84.19	PI592949	84.2	PI592949
Qi Yue Zha		G. max	landrace	Unknown	China	Shandong	36.6	118.97	6.3	99.5	49575150		81.59	PI157492	81.6	PI157492
Qi Huang No.30		G. max	cultivar	Unknown	China	Shandong	36.6	118.97	6.5	99.5	50794714		77.86	PI430625	77.9	PI430625
Qi Si Mi	PI567580A	G. max	landrace	IV	China	Shandong	36.6	118.97	6.7	99.4	52787767	81.2	84.79	PI603460	84.8	PI603460
Qi Huang No.33		G. max	cultivar	Unknown	China	Shandong	36.6	118.97	6	99.4	47359820		73.93	PI548299	73.9	PI548299
Ke Feng No.14		G. max	cultivar	Unknown	China	Beijing	40.38	116.39	8.1	99.6	63599053		85.93	PI592949	85.9	PI592949
Ke Xi No.8		G. max	cultivar	Unknown	China	Beijing	40.38	116.39	4.8	98.5	47715009		93.64	PI574480A	93.6	PI574480A
Ke Huang No.3		G. max	cultivar	Unknown	China	Beijing	40.38	116.39	4.8	98.1	47902930		93.73	PI574480A	93.7	PI574480A
Ke Feng No.6		G. max	cultivar	Unknown	China	Beijing	40.38	116.39	9.2	85.1	105601082		98.85	PI612729	98.9	PI612729
Ke Feng No.53		G. max	cultivar	Unknown	China	Beijing	40.38	116.39	7.3	98.7	72213942		98.8	PI603772	98.8	PI603772
Bai Tian Shu Xiao Huang Dou		G. max	landrace	Unknown	China	Shandong	36.6	118.97	7.4	99.3	58685344		93.45	PI253666B	93.5	PI253666B
Te Da Dou No.1		G. max	landrace	Unknown	China	South	24	113.25	6.6	99.5	52018241		82.4	PI603772	82.4	PI603772
Xepcoh BenDi No.1		G. max	landrace	Unknown	Ukraine	Xepcoh	48.45	35	5.4	99.5	42168411		98.35	PI437547	98.4	PI437547
Tan Er Bai		G. max	landrace	Unknown	China	Gansu	36.03	103.84	6.5	99.4	51500735		83.56	PI567632A	83.6	PI567632A
Tai An Ba Yue Zha		G. max	landrace	Unknown	China	Shandong	36.6	118.97	7	99.6	55327126		87.05	PI567528A	87.1	PI567528A
Tai Zhou Bai Hua Wu Jia No.2		G. max	landrace	Unknown	China	Jiangsu	32.06	118.85	6	99.5	46919743		91.93	PI578360	91.9	PI578360
Tai Wan No.75		G. max	cultivar	Unknown	Taiwan	Taiwan	24.73	121.08	10.6	94.1	109741207		96.11	PI507564	96.1	PI507564
Tai Gu Zao		G. max	landrace	Unknown	China	Shanxi	37.33	111.83	6.2	99.5	48574075		99.52	PI189929	99.5	PI189929
Tai Nong No.15		G. max	cultivar	Unknown	Taiwan	Taiwan	24.73	121.08	5.7	99.5	44988145		80.7	PI603693A	80.7	PI603693A
Bai Qi Da Wan Dou		G. max	landrace	Unknown	China	Hebei	39.94	119.59	5.5	99.5	43586116		99.47	PI567512B	99.5	PI567512B
Bao Ji Mu		G. max	landrace	Unknown	China	Sichuan	30.59	104.1	6.4	99.4	50509435		80.61	PI594701	80.6	PI594701
Bai Ke Dou		G. max	landrace	Unknown	China	Shaanxi	37.53	107.4	5.8	99.5	45323072		96.64	PI567381B	96.6	PI567381B
Bai Mei Xiao Qing Dou		G. max	landrace	Unknown	China	Shandong	36.6	118.97	7	99.5	55058727		80.59	PI407729	80.6	PI407729
Bai Pi Zi	PI578379	G. max	landrace	IV	China	Liaoning	41.2	122.34	10.2	99.3	80284199	78.1	88.4	PI603384	88.4	PI603384
Bai Zhen Zhu		G. max	landrace	Unknown	China	Gansu	36.03	103.84	6.6	99.5	52186055		80.76	PI567310A	80.8	PI567310A
Bei Chuan Da Yang Wei Ba		G. max	landrace	Unknown	China	Sichuan	30.59	104.1	6.2	98.7	61153993		99.51	PI588001	99.5	PI588001
Bai Pi Huang Dou	PI567429A	G. max	landrace	II	China	Shanxi	37.33	111.83	5.3	99.6	41727531	83.1	94.85	PI603560	94.9	PI603560
Meng Cheng Ba Yue Zha		G. max	landrace	Unknown	China	Anhui	31.82	117.15	6.6	99.6	51991693		98.98	PI567752	99	PI567752
Ma Yi Qi Hei Dou		G. max	landrace	Unknown	China	Beijing	40.38	116.39	6.7	97.5	67164653		86.85	PI490769	86.9	PI490769
Mei Guo Da Dou		G. max	cultivar	Unknown	United States		38.67	-90.4	6.4	99.5	50526423		97.9	PI548216	97.9	PI548216
He Feng No.52		G. max	cultivar	Unknown	China	Heilongjiang	46.86	126.85	6.8	99.6	53451008		81.64	PI536635	81.6	PI536635
Mao Dou Zi		G. max	landrace	Unknown	China	Hebei	39.94	119.59	5.1	98.7	50497312		82.12	PI603556	82.1	PI603556
Mamotan_F-8_A		G. max	landrace	Unknown	United States	Mississippi	32.24	-90.21	5.3	99.4	41431962		86.43	PI587555A	86.4	PI587555A
Mao Huang Dou	PI567565	G. max	landrace	IV	China	Shandong	36.6	118.97	5	98.6	49243114	70.8	88.03	PI71465	88	PI71465
Mei Guo Hak08g		G. max	cultivar	Unknown	United States		38.67	-90.4	6.1	99	59800954		99.65	PI547410	99.7	PI547410
Meng Dou No.11		G. max	cultivar	Unknown	China	Innermongolia	40.8	111.87	5.2	98.3	51757894		89.6	PI597447	89.6	PI597447
Mao Jia Dou		G. max	landrace	Unknown	China	Liaoning	41.2	122.34	5.9	98.4	58288374		91.68	PI548350	91.7	PI548350
Mei No.2		G. max	cultivar	Unknown	United States		38.67	-90.4	6.2	99.2	60874549		86.77	PI165675	86.8	PI165675
He Feng No.46		G. max	cultivar	Unknown	China	Heilongjiang	46.86	126.85	5.9	97.6	58813724		99.17	PI549074	99.2	PI549074
He Feng No.35		G. max	cultivar	Unknown	China	Heilongjiang	46.86	126.85	6.3	99.4	49471711		91.01	PI612735	91	PI612735
He Nan Xiao You Dou		G. max	landrace	Unknown	China	Henan	34.74	113.66	5.3	98.8	52099958		84.52	PI572295	84.5	PI572295
He Feng No.30		G. max	cultivar	Unknown	China	Heilongjiang	46.86	126.85	6.1	99.6	48140510		97.15	PI592918	97.2	PI592918
He Nan Chun	PI567543A	G. max	landrace	II	China	Shandong	36.6	118.97	4.8	98.9	47442509	69.4	99.49	PI567543C	99.5	PI567543C
He Nong No.60		G. max	cultivar	Unknown	China	Heilongjiang	46.86	126.85	13.1	99.5	103131488		84.6	PI540551	84.6	PI540551
Wang Zhong Wang		G. max	landrace	Unknown	China	Xinjiang	46.86	83.23	5.6	99.6	44032273		99.56	PI561233A	99.6	PI561233A
Chi Cheng Lyu Huang Dou		G. max	landrace	Unknown	China	Hebei	39.94	119.59	7.1	97.9	70874108		91.41	PI587976C	91.4	PI587976C
Hei Dou LN		G. max	landrace	Unknown	China	Liaoning	41.2	122.34	5.4	99.5	42489587		84.92	PI84579	84.9	PI84579
He Long You Tai	PI567164	G. max	landrace	0	China	Jilin	44.23	126	5.3	98.1	52688838	99.5	99.51	PI567164	99.5	PI578377
Wan Dou Zao	PI603538A	G. max	landrace	V	China	Shaanxi	37.53	107.4	6.5	99.4	51331179	77.4	82.59	PI603649	82.6	PI603649
Da Bai Pi	PI567430	G. max	landrace	III	China	South	23.12	113.25	5.2	99	51153521	71.2	91.47	PI567594B	91.5	PI567594B
Chen Liu Niu Mao Huang	PI567615	G. max	landrace	IV	China	Henan	34.74	113.66	6.6	99.3	51826039	92.1	99.52	PI567623	99.5	PI567623
Jin Dou No.39		G. max	cultivar	Unknown	China	Shanxi	37.33	111.83	5.4	98.7	53081126		79.07	PI547812	79.1	PI547812
Jin Dou No.2	PI574482	G. max	cultivar	III	China	Shanxi	37.33	111.83	6.4	98.9	63392598	99.5	99.47	PI574482	99.5	PI467330
Da Bai Qi	PI567486A	G. max	landrace	II	China	Liaoning	41.2	122.34	5.5	99	54056713	72.3	82.61	PI253661A	82.6	PI253661A
Jin Dou No.23		G. max	cultivar	Unknown	China	Shanxi	37.33	111.83	10.4	99.4	81766069		77.62	PI548543	77.6	PI548543
Jin Dou No.21		G. max	cultivar	Unknown	China	Shanxi	37.33	111.83	6.5	98.4	65006086		86.7	PI574476A	86.7	PI574476A
Jin Dou No.29		G. max	cultivar	Unknown	China	Shanxi	37.33	111.83	7.1	97.3	71763500		88.05	PI612732	88.1	PI612732
Da He Dou	PI490765	G. max	landrace	III	China	Hebei	39.94	119.59	4.9	98.3	48928657	69.1	99.5	PI62199	99.5	PI62199
Jin Dou No.25		G. max	cultivar	Unknown	China	Shanxi	37.33	111.83	6.8	98.4	67755258		86.57	PI592938	86.6	PI592938
Jin Dou No.34		G. max	cultivar	Unknown	China	Shanxi	37.33	111.83	5.3	98.7	52060144		88.22	PI612732	88.2	PI612732
Jin Dou No.19		G. max	cultivar	Unknown	China	Shanxi	37.33	111.83	6.4	99.5	50491991		82.93	PI507699	82.9	PI507699
Jin Dou No.16		G. max	cultivar	Unknown	China	Shanxi	37.33	111.83	7.5	98.7	74403256		97.46	PI592939	97.5	PI592939
Jin Dou No.14		G. max	cultivar	Unknown	China	Shanxi	37.33	111.83	6.6	98.3	65501758		99.38	PI592937	99.4	PI592937
Ke Xin No.4		G. max	cultivar	Unknown	China	Beijing	40.38	116.39	5.7	98.6	44956451		86.64	PI518718A	86.6	PI518718A
Ke Xin No.3		G. max	cultivar	Unknown	China	Beijing	40.38	116.39	6.5	99.5	50800248		98.26	PI612729	98.3	PI612729
L73D-2743	PI547782	G. max	landrace	II	United States	Illinois	39.76	-89.57	6.3	99.4	49541036	99.5	99.54	PI547782	99.3	PI547780
L70-4136	PI547745	G. max	landrace	II	United States	Illinois	39.76	-89.57	5.6	98.3	55486938	99.5	99.54	PI547745	99.3	PI547692
Da Hua Pi		G. max	landrace	Unknown	China	Shandong	36.6	118.97	5.4	99.4	42232497		83.71	PI567589	83.7	PI567589
Da Hong Dou		G. max	landrace	Unknown	China	Anhui	31.82	117.15	5.9	98.9	58089073		89.53	PI587694	89.5	PI587694
L71-1403	PI547539	G. max	landrace	IV	United States	Illinois	39.76	-89.57	6.3	98.6	62530297	99.7	99.67	PI547539	98.4	PI547433
Conrad	PI525453	G. max	landrace	II	United States	Iowa	41.56	-93.5	7	99.4	55322341	98.6	98.59	PI525453	96.4	Conrad-94
(Kitamishiro)	PI317334B	G. max	cultivar	II	Japan	Hokkaido	43.46	142.61	14.6	63.8	223548214	99.5	99.54	PI317334B	96.9	PI468381
KAS 230-4	PI423766	G. max	landrace	IV	South Korea	Kangwon	37.17	128.5	5.8	98.6	57274646	99.2	99.21	PI423766	90.9	PI424140
L67-234	PI547732	G. max	landrace	II	United States	Illinois	39.76	-89.57	5.2	97.8	51561603	99	99.19	PI547756	99.2	PI547756
L74-826	PI547612	G. max	landrace	IV	United States	Illinois	39.76	-89.57	11.1	99.4	72978453	99.4	99.41	PI547555	99.4	PI547555
L72-1893	PI547553	G. max	landrace	IV	United States	Illinois	39.76	-89.57	5.1	98.4	50382174	99.6	99.62	PI547553	99.5	PI547535
L72-1832	PI547549	G. max	landrace	IV	United States	Illinois	39.76	-89.57	7.1	96.9	71392373	99.2	99.34	PI547432	99.3	PI547432
Ke Feng No.29		G. max	cultivar	Unknown	China	Beijing	40.38	116.39	6.1	98.5	60123907		80.85	PI592949	80.9	PI592949
Song Jiang Deng Xi Feng Jia		G. max	landrace	Unknown	China	Shanghai	31.15	121.8	6	98.6	59932476		85.07	PI84579	85.1	PI84579
Ke Feng No.35		G. max	cultivar	Unknown	China	Beijing	40.38	116.39	6.2	97.6	62646741		90.35	PI518716	90.4	PI518716
Yu Xuan No.13		G. max	cultivar	Unknown	China	Shanxi	37.33	111.83	8.8	98.6	87147937		80.12	PI603563B	80.1	PI603563B
Yu Dou No.8	PI592949	G. max	cultivar	IV	China	Henan	34.74	113.66	5	97.5	50471854	77	81.89	PI518719	81.9	PI518719
Yu Xian Xiao Zi Cao Hei Dou		G. max	landrace	Unknown	China	Henan	34.74	113.66	6.5	98.6	64709998		89.57	PI437679	89.6	PI437679
Yu Dou No.28		G. max	cultivar	Unknown	China	Henan	34.74	113.66	7.2	98.6	71277126		82.14	PI518719	82.1	PI518719
Zhang Qiu Jia Huang Dou		G. max	landrace	Unknown	China	Shandong	36.6	118.97	5.5	98.6	55069687		98.86	PI84751	98.9	PI84751
Zao Shu No.18		G. max	cultivar	Unknown	China	Beijing	40.38	116.39	6	99.4	47341777		97.98	PI603290	98	PI603290
Zao Zhuang Leng Da Dou		G. max	landrace	Unknown	China	Shandong	36.6	118.97	5.6	98.8	55515540		77.04	PI587925	77	PI587925
Zao Shu No.17		G. max	cultivar	Unknown	China	Beijing	40.38	116.39	7.6	99.4	59752324		79.44	PI567480B	79.4	PI567480B
Zhou Dou No.12		G. max	cultivar	Unknown	China	Henan	34.74	113.66	8.7	98.5	85995023		84.79	PI592952	84.8	PI592952
Zhou Dou No.11		G. max	cultivar	Unknown	China	Henan	34.74	113.66	5	98.7	49598860		84.81	PI592952	84.8	PI592952
Zhen Yuan Ba Yue Zha		G. max	landrace	Unknown	China	Gansu	36.03	103.84	8.1	99.5	63770217		99.23	PI567285	99.2	PI567285
Zheng Ning Lyu Huang Dou		G. max	landrace	Unknown	China	Gansu	36.03	103.84	5.1	98.8	50268615		81.33	PI567327	81.3	PI567327
Zhong Zuo No.J10153		G. max	cultivar	Unknown	China	Beijing	40.38	116.39	4.8	98.2	47677699		81.49	PI534647	81.5	PI534647
Zhong Zuo No.9056		G. max	cultivar	Unknown	China	Beijing	40.38	116.39	5.9	98	58735456		78.67	PI630984	78.7	PI630984
Zhong Zuo No.5807		G. max	cultivar	Unknown	China	Beijing	40.38	116.39	6.5	98.7	64172372		88.27	PI518710	88.3	PI518710
Zhong Sheng Da Jia Zhi Dou		G. max	landrace	Unknown	China	Beijing	40.38	116.39	4.8	98.3	47843851		99.51	PI196159	99.5	PI196159
Zi Jie Dou		G. max	landrace	Unknown	China	Shanxi	37.33	111.83	6.3	99.4	49380835		82.15	PI567451	82.2	PI567451
Zhong Zuo No.J9056		G. max	cultivar	Unknown	China	Beijing	40.38	116.39	5.8	98.9	57843430		77.7	PI630984	77.7	PI630984
Zhou Dou No.17		G. max	cultivar	Unknown	China	Henan	34.74	113.66	5.9	98.2	59118909		83.17	PI591526	83.2	PI591526
Zhu Twinning 2		G. max	landrace	Unknown	China	Beijing	40.38	116.39	11.6	99.1	91991671		72.59	PI547885	72.6	PI547885
Zhou Dou No.13		G. max	cultivar	Unknown	China	Henan	34.74	113.66	6.7	98.3	66753644		80.76	PI603702B	80.8	PI603702B
Zhong Huang No.19		G. max	cultivar	Unknown	China	Beijing	40.38	116.39	7.7	98.6	76229166		80.35	PI591526	80.4	PI591526
Zhong Huang No.24		G. max	cultivar	Unknown	China	Beijing	40.38	116.39	5.1	98.3	51085591		86.66	PI547867	86.7	PI547867
Zong Mao Bian Jing		G. max	landrace	Unknown	China	Liaoning	41.2	122.34	5.5	98.8	54411461		83.96	PI572296	84	PI572296
Zheng No.92029		G. max	cultivar	Unknown	China	Henan	34.74	113.66	9.3	98.8	92437075		85.62	PI572295	85.6	PI572295
Zheng No.59		G. max	cultivar	Unknown	China	Henan	34.74	113.66	5.2	98.9	51954390		81.15	PI603702B	81.2	PI603702B
Zheng No.7016		G. max	cultivar	Unknown	China	Henan	34.74	113.66	6.9	98.9	68185347		81.23	PI594289	81.2	PI594289
Zheng Zhou No.135		G. max	cultivar	Unknown	China	Henan	34.74	113.66	6.1	99.4	47775416		90.64	PI461419	90.6	PI461419
Zheng No.9525		G. max	cultivar	Unknown	China	Henan	34.74	113.66	6.4	98.8	63386613		82.04	PI592950	82	PI592950
Zhong Huang No.10		G. max	cultivar	Unknown	China	Beijing	40.38	116.39	6.8	98.2	67864008		87.64	PI567594A	87.6	PI567594A
Zheng No.9805		G. max	cultivar	Unknown	China	Henan	34.74	113.66	9.4	97.2	95065290		86.64	PI592952	86.6	PI592952
Zheng No.97196		G. max	cultivar	Unknown	China	Henan	34.74	113.66	6.7	99.4	52780693		85.66	PI592949	85.7	PI592949
Zhong Pin No.03-5368		G. max	cultivar	Unknown	China	Beijing	40.38	116.39	6.3	99.1	62503065		78.79	PI567688B	78.8	PI567688B
Zhong Pin No.661		G. max	cultivar	Unknown	China	Beijing	40.38	116.39	5.3	98.6	52598761		98.94	PI547857	98.9	PI547857
Zhu Twinning 3_nonshattering		G. max	landrace	Unknown	China	Beijing	40.38	116.39	10.9	99.4	86170190		70.04	PI483462A	70	PI483462A
Zi Gong Qing Pi Dou		G. max	landrace	Unknown	China	Sichuan	30.59	104.1	5.7	98.9	56494188		99.5	PI594479	99.5	PI594479
Zhu Ye Qing	PI567414	G. max	landrace	V	China	Shaanxi	37.53	107.4	5.8	99.5	45865438	99.5	99.5	PI567414	81.7	PI567632A
Zhou Dou No.18		G. max	cultivar	Unknown	China	Henan	34.74	113.66	6.8	99.4	53602889		81.22	PI592952	81.2	PI592952
Zhong Zuo No.J8035		G. max	cultivar	Unknown	China	Tianjin	39.12	117.36	5.9	99.6	46664158		80.13	PI518716	80.1	PI518716
Zhou Dou No.19		G. max	cultivar	Unknown	China	Henan	34.74	113.66	9	91	96676396		82.09	PI592950	82.1	PI592950
Zhong Huang No.55		G. max	cultivar	Unknown	China	Beijing	40.38	116.39	5.3	98.4	52967702		87.2	PI518716	87.2	PI518716
Zhong Huang No.6		G. max	cultivar	Unknown	China	Beijing	40.38	116.39	6.7	98.6	66884488		91.57	PI592945	91.6	PI592945
Zhong Huang No.58		G. max	cultivar	Unknown	China	Beijing	40.38	116.39	4.8	97	48832632		76.84	PI592949	76.8	PI592949
Zhong Huang No.66		G. max	cultivar	Unknown	China	Beijing	40.38	116.39	5.8	98.5	57879067		76.35	PI594401E	76.4	PI594401E
Zhong Huang No.61		G. max	cultivar	Unknown	China	Beijing	40.38	116.39	7.1	98.3	70212544		80.96	PI506837	81	PI506837
Yong Cheng Xiao Jian Ke		G. max	landrace	Unknown	China	Henan	34.74	113.66	5.2	98.5	52148794		84.2	PI587716C	84.2	PI587716C
Zhong Huang No.67		G. max	cultivar	Unknown	China	Beijing	40.38	116.39	5.2	98	52197349		82.6	PI591500	82.6	PI591500
Yu Dou No.22		G. max	cultivar	Unknown	China	Henan	34.74	113.66	8	98.6	79187170		84.83	PI603777	84.8	PI603777
Zhong Pin No.03-5363		G. max	cultivar	Unknown	China	Beijing	40.38	116.39	6.1	99.6	47875109		77.48	PI567688B	77.5	PI567688B
Zhong Ke No.42		G. max	cultivar	Unknown	China	Beijing	40.38	116.39	6.2	98.8	61360881		90.19	PI597440C	90.2	PI597440C
Yu Dou No.25		G. max	cultivar	Unknown	China	Henan	34.74	113.66	7.9	98.9	78335470		85.75	PI594412	85.8	PI594412
Wu Gong Yi Wo Feng		G. max	landrace	Unknown	China	Shaanxi	37.53	107.4	5.8	98.6	57723948		87.56	PI603581	87.6	PI603581
You Bian No.30		G. max	cultivar	Unknown	China	Beijing	40.38	116.39	6.5	98.8	64218573		99.3	PI518716	99.3	PI518716
Yong Cheng Yang Yan Dou		G. max	landrace	Unknown	China	Henan	34.74	113.66	6.1	99.4	48095055		79.29	PI567615	79.3	PI567615
Yu Dou No.10		G. max	cultivar	Unknown	China	Henan	34.74	113.66	8.2	99.4	64518659		84.35	PI592952	84.4	PI592952
Yu Dou No.12		G. max	cultivar	Unknown	China	Henan	34.74	113.66	5.6	98.8	55800078		83.06	PI578477A	83.1	PI578477A
Yu Dou No.18		G. max	cultivar	Unknown	China	Henan	34.74	113.66	7.6	98.7	75314805		85.22	PI592952	85.2	PI592952
Yu Dou No.2		G. max	cultivar	Unknown	China	Henan	34.74	113.66	6.6	98.9	65308873		86.87	PI594412	86.9	PI594412
Zou Ping Hei Ma Hu Yan		G. max	landrace	Unknown	China	Shandong	36.6	118.97	5.7	98.6	56810180		79.93	PI603489	79.9	PI603489
Zhong Huang No.48		G. max	cultivar	Unknown	China	Beijing	40.38	116.39	5.7	99.4	45217716		77.22	PI592949	77.2	PI592949
Zhong Huang No.30		G. max	cultivar	Unknown	China	Beijing	40.38	116.39	5.2	99.5	41226628		79.32	PI547867	79.3	PI547867
Zhong Huang No.49		G. max	cultivar	Unknown	China	Beijing	40.38	116.39	6.7	98.7	66490668		76.43	PI548591	76.4	PI548591
Zhong Huang No.28		G. max	cultivar	Unknown	China	Beijing	40.38	116.39	5.7	98.3	56832454		83.73	PI561408	83.7	PI561408
Zhong Huang No.39		G. max	cultivar	Unknown	China	Beijing	40.38	116.39	12.6	97.9	126276503		75.96	PI592949	76	PI592949
Zhong Huang No.41		G. max	cultivar	Unknown	China	Beijing	40.38	116.39	4.8	98.5	47486221		75.79	PI592949	75.8	PI592949
Zhong Huang No.34		G. max	cultivar	Unknown	China	Beijing	40.38	116.39	7.1	99.4	55791075		77.78	PI592933	77.8	PI592933
Zhong Huang No.4		G. max	cultivar	Unknown	China	Beijing	40.38	116.39	5.1	98.3	50422313		76.61	PI567158	76.6	PI567158
Zhong Huang No.44		G. max	cultivar	Unknown	China	Beijing	40.38	116.39	6.9	99.4	54560382		75.89	PI567158	75.9	PI567158
Zhong Huang No.43		G. max	cultivar	Unknown	China	Beijing	40.38	116.39	6.9	99.5	54537141		76.37	PI594401E	76.4	PI594401E
G02639		G. max		Unknown					21	99.1	138476128		99.51	PI86490	99.5	PI86490
G02640		G. max		Unknown					22.9	98.9	150839009		99.55	PI96983	99.6	PI96983
G02641		G. max		Unknown					22.6	98.6	149470092		99.02	PI518282	99	PI518282
G02642		G. max		Unknown					21.5	99.1	141411708		79.22	Hooster	79.2	Hooster
G02643		G. max		Unknown					23.7	99.4	155604292		83.53	PI659348	83.5	PI659348
G02644		G. max		Unknown					20.9	99.4	137350502		89.15	PI548618	89.2	PI548618
G02645		G. max		Unknown					26.4	99.4	172978691		98.9	PI539860	98.9	PI539860
G02646		G. max		Unknown					25.1	99.3	164823703		99.63	PI556816	99.6	PI556816
G02647		G. max		Unknown					28.9	99.2	190294780		80.54	PI467320	80.5	PI467320
G02648		G. max		Unknown					28.9	99.3	189508916		85.17	PI639187	85.2	PI639187
G02649		G. max		Unknown					26.7	99.2	175592868		87.51	PI630984	87.5	PI630984
G02650		G. max		Unknown					20.6	99.3	135272708		80.54	PI630984	80.5	PI630984
G02651		G. max		Unknown					25.4	99.1	166942514		87.01	PI647962	87	PI647962
G02652		G. max		Unknown					27.1	99.3	178182679		88.59	PI647962	88.6	PI647962
G02653		G. max		Unknown					22.1	98.8	146149596		82.44	PI548294	82.4	PI548294
G02654		G. max		Unknown					21.2	99.3	139502595		80.65	PI561698	80.7	PI561698
G02655		G. max		Unknown					24.1	99.3	158182455		99.42	PI567425B	99.4	PI567425B
G02656		G. max		Unknown					17.4	99.2	114739626		99.54	PI597473	99.5	PI597473
G02657		G. max		Unknown					23.9	99.3	156798875		99.61	PI567729	99.6	PI567729
G02658		G. max		Unknown					22.5	99.1	148390338		99.58	PI567614B	99.6	PI567614B
G02659		G. max		Unknown					28.1	99.5	184101730		91.45	PI643913	91.5	PI643913
G02660		G. max		Unknown					22.5	98.8	148545654		99.55	PI643146	99.6	PI643146
G02661		G. soja	wild	VII	China	Zhejiang	30.27	120.08	24.5	99.1	161320287	55.1	82.54	PI602452	82.5	PI602452
G02662		G. max		V	United States	Maryland	39.29	-76.7	23	99.3	150853505	74.5	99.59	PI548654	99.6	PI548654
G02663		G. max		IV	United States	Maryland	39.29	-76.7	24	99.1	157861527	70.2	82.92	PI639187	82.9	PI639187
G02664		G. max		IV	China	Henan	34.74	113.66	23.6	98.7	156115934	61.1	99.03	PI548983	99	PI548983
G02665		G. max		V	North Korea	Hwanghae Puk	38.51	125.76	23.3	99.3	152898812	70.7	83.31	PI647962	83.3	PI647962
G02666		G. max		III	United States	Maryland	39.29	-76.7	24.5	99.4	160656213	99.4	99.38	PI555396	87.1	PI536521
G02667		G. max		Unknown	United States	North Carolina	35.22	-80.76	24.1	99.4	158003639	99.5	99.52	PI658498	88.2	PI619615

## Sheet: Table S2
Table S2: Best match of each of the 20K accessions to the 1.5K accessions:
PI	Best Match ID	Percent Match
Turner	Glenwood	91.8058
T--5-92	E07158T	84.2252
PI98243	Xiao Jin Huang	81.0621
PI97627	Oni Hadaka	87.3182
PI97605	Huang ke	86.4897
PI97235	OT89-06	88.0725
PI97225	White Hilum Iwata Variety No. 2	84.118
PI97222	White Hilum Iwata Variety No. 2	86.133
PI97220	OT89-06	88.0875
PI97161	White Hilum Iwata Variety No. 2	86.016
PI97155	White Hilum Iwata Variety No. 2	82.4417
PI97150	White Hilum Iwata Variety No. 2	89.4196
PI97139	Da Zi Qi	82.7751
PI97100	G88-20092	83.5656
PI97094	White Hilum Iwata Variety No. 2	83.6883
PI97081	White Hilum Iwata Variety No. 2	85.0503
PI97066	White Hilum Iwata Variety No. 2	84.1175
PI97038	Ben di huang dou	79.2912
PI96984	Jing Huang No.3	82.2323
PI96983	HR09-397	99.5523
PI96978	White Hilum Iwata Variety No. 2	85.681
PI96944	LG03-3191	85.1459
PI96927	White Hilum Iwata Variety No. 2	79.0832
PI96808	OT89-06	88.1372
PI96787	Tie Zhugan	80.2375
PI96786-1	Ben di huang dou	85.9989
PI96786	Mao Jia Dou	87.1161
PI96783	Kawanagare (Iwate)	94.3325
PI96550	Qian An Yi Li Chuan	97.713
PI96549	Da Bai mei	90.8335
PI96354	PI95860	99.5647
PI96333	White Hilum Iwata Variety No. 2	80.2721
PI96322	Song Jiang Deng Xi Feng Jia	85.062
PI96321	S-56	99.554
PI96280	PI90479P	81.3961
PI96257	Tie Zhugan	80.0845
PI96201	Shiheigai Shirobana	94.3191
PI96199	White Hilum Iwata Variety No. 2	85.3343
PI96195	Peking	85.144
PI96194P	Mansoy	85.2489
PI96194-3	Peking	85.7098
PI96193	Feng shou No. 10	84.4691
PI96188	Tousan kei BL 521	79.7546
PI96171	White Hilum Iwata Variety No. 2	85.0895
PI96169B	White Hilum Iwata Variety No. 2	84.0722
PI96169	Ogden	80.4697
PI96162	White Hilum Iwata Variety No. 2	85.0969
PI96152	Dong Nong No.44	87.8991
PI96118	(Kandokon)	89.7425
PI96093	Yu shi dou	89.0825
PI96089	Ben di huang dou	84.0712
PI96035	White Hilum Iwata Variety No. 2	84.8841
PI95969	White Hilum Iwata Variety No. 2	85.1649
PI95960	White Hilum Iwata Variety No. 2	84.3577
PI95959	Tie Zhugan	80.2425
PI95887	White Hilum Iwata Variety No. 2	86.2883
PI95860	Ben di huang dou	79.1671
PI95853	White Hilum Iwata Variety No. 2	87.4232
PI95801	White Hilum Iwata Variety No. 2	85.4248
PI95780	Ogden	86.4118
PI95769	White Hilum Iwata Variety No. 2	85.1181
PI95740	White Hilum Iwata Variety No. 2	83.3192
PI94159B	Ben di huang dou	81.8824
PI94159-3	(Kiizaya)	99.5802
PI94159	White Hilum Iwata Variety No. 2	85.5538
PI93565A	VIR 4714	84.7334
PI93565	Bao ding huang dou	87.62
PI93563	Tie Zhugan	76.1776
PI93560	Chang Chun Man Cang Jin	79.7782
PI93559	Da Bai mei	89.7153
PI93217	Dong Nong No.44	86.1798
PI93055H	White Hilum Iwata Variety No. 2	82.7455
PI93055	White Hilum Iwata Variety No. 2	86.9378
PI92748	Dong Nong No.44	87.4373
PI92743	Choutan	85.7874
PI92734	Tai Gu Zao	89.2751
PI92733	Tousan kei BL 521	79.7327
PI92728	Pei Xian Hong Mao You Jia	80.5749
PI92722	Shiheigai Shirobana	82.9318
PI92720	Tousan kei BL 521	79.7607
PI92719	Tai Gu Zao	79.9915
PI92718-2	Ben di huang dou	81.5929
PI92718	Mansoy	87.7074
PI92717	VIR 4714	88.221
PI92713	Chang Nong No.16	78.6419
PI92707H	Tie Zhugan	81.2901
PI92707-2	Chang Nong No.16	83.8554
PI92707	Tai Gu Zao	92.3056
PI92706	White Hilum Iwata Variety No. 2	86.4051
PI92705	Tai Gu Zao	99.5194
PI92704	PI92651	79.8772
PI92702	Ji Ti No. 1	85.5306
PI92698	PI291309D	76.7968
PI92696	VIR 4714	88.22
PI92694	Habaro	84.8665
PI92691	Da Bai mei	99.5919
PI92690	Shiheigai Shirobana	84.2593
PI92689	Da Bai mei	82.9226
PI92688-2	OT89-06	78.6945
PI92688	Czi ti No. 5	90.1788
PI92687	Czi ti No. 5	99.5516
PI92686	Huaj an si er dian	99.6044
PI92684	Peking	94.3671
PI92683	Tai Gu Zao	90.4001
PI92681	Huang ke	92.9731
PI92677	Shiheigai Shirobana	99.4979
PI92672	Shiheigai Shirobana	99.4941
PI92671	VIR 4714	84.17
PI92663	Peking	84.4529
PI92662	Da Zi Qi	82.3579
PI92661	Koushurei 235	86.0264
PI92660	Da Zi Qi	83.9775
PI92659	PI91160	83.4974
PI92654	Peking	81.8669
PI92651	PI92651	99.6226
PI92649	OT89-06	84.0633
PI92645	Ben di huang dou	81.3558
PI92643	VIR 4714	78.1719
PI92642	Lincoln	99.5659
PI92641B	White Hilum Iwata Variety No. 2	83.8993
PI92641	Jing Huang No.3	78.582
PI92640	OT89-06	79.6282
PI92639	He Long You Tai	81.1817
PI92636	Tie Zhugan	79.3074
PI92633	Da Zi Qi	86.6602
PI92630	Tai Gu Zao	86.0615
PI92629	Tai Gu Zao	87.4099
PI92627	Tai Gu Zao	88.2075
PI92625	VIR 4714	82.426
PI92623	Chang Chun Man Cang Jin	84.9965
PI92619	Tai Gu Zao	89.2777
PI92618	Tai Gu Zao	82.4403
PI92617	Tai Gu Zao	89.2704
PI92611	Tai Gu Zao	89.2683
PI92608	Tai Gu Zao	89.2712
PI92607	Tai Gu Zao	89.2708
PI92606	Peking	81.8701
PI92605	Tai Gu Zao	89.2755
PI92604	Seneca	79.2564
PI92603	Tai Gu Zao	89.2724
PI92602	Kungchuling Improved No. 77	89.7966
PI92601-5	Ben di huang dou	80.6067
PI92601-2	Ben di huang dou	80.6014
PI92601-1	T117	86.5708
PI92601	Hei Nong No.51	77.731
PI92600	Tai Gu Zao	89.2781
PI92598	Da Zi Qi	90.3705
PI92596	Da Zi Qi	85.249
PI92595	Mukden	99.3739
PI92594	Tai Gu Zao	89.2759
PI92593	Da Zi Qi	90.3666
PI92592	Tai Gu Zao	89.2687
PI92590	Tai Gu Zao	85.6013
PI92589	PI92651	80.0038
PI92583	Da Zi Qi	85.6239
PI92582	Huang ke	85.7437
PI92580	Huang ke	85.7437
PI92577	Ben di huang dou	81.8036
PI92576	Huang ke	85.7333
PI92573	Chang Chun Man Cang Jin	78.7847
PI92572	Tie Zhugan	79.8947
PI92571	Huang ke	85.7333
PI92570	Huang ke	85.7426
PI92569	Chang Chun Man Cang Jin	83.169
PI92568	Dong Nong No.44	84.9184
PI92567	Ben di huang dou	82.6735
PI92565	Feng shou No. 10	83.5201
PI92563	Ji Ti No. 1	95.0266
PI92561	Hodgson	80.0934
PI92560	Hong Da Dou	99.2472
PI92557	Ben di huang dou	81.5742
PI92470	Mandarin (Ottawa)	98.2009
PI92469	OT89-06	82.4158
PI92468	1508-101	84.8616
PI92466	Da Bai mei	82.9554
PI92465	VIR 4714	83.1146
PI92464	Dong Nong No.44	87.392
PI92463	Ben di huang dou	81.5804
PI92460	Poland Yellow	84.3052
PI92109	Chang Nong No.16	82.547
PI91750	Chang Nong No.16	82.4098
PI91734	White Hilum Iwata Variety No. 2	86.522
PI91733-1	VIR 4714	84.5578
PI91733	Dong Nong No.44	87.8916
PI91732-2	OT89-06	83.0104
PI91732-1	Dong Nong No.44	84.2085
PI91731-1	Mansoy	81.1718
PI91731	Tai Gu Zao	87.1837
PI91730-1	Koushurei 235	87.0384
PI91730	Bao ding huang dou	87.6163
PI91729	S-56	97.7726
PI91725-4	White Hilum Iwata Variety No. 2	81.7431
PI91725-3	KAS 510-1	91.4907
PI91725-2	Ben di huang dou	80.6568
PI91725	White Hilum Iwata Variety No. 2	80.0614
PI91719	White Hilum Iwata Variety No. 2	83.968
PI91702	White Hilum Iwata Variety No. 2	86.121
PI91684	Mao Jia Dou	87.1161
PI91679	Choutan	85.2101
PI91646	Touhou torotou	77.9988
PI91559	Peking	80.9783
PI91557	Peking	85.7679
PI91349	Ke qi xiao hei dou	79.2055
PI91346	Ben di huang dou	79.1773
PI91343	Ke qi xiao hei dou	77.6035
PI91341	VIR 1048	85.0999
PI91340	Ben di huang dou	78.8583
PI91180	Tai Gu Zao	85.1547
PI91178-1	White Hilum Iwata Variety No. 2	79.4632
PI91178	No. 12	84.3685
PI91174	Dong Nong No.44	81.18
PI91171	Tai Gu Zao	87.7891
PI91169	Tai Gu Zao	89.2622
PI91167	Koushurei 235	97.8477
PI91166	No. 12	87.2544
PI91165	Ben di huang dou	82.8223
PI91164	VIR 4714	85.8573
PI91163	PI92651	83.3066
PI91162	White Hilum Iwata Variety No. 2	88.0802
PI91161	Tai Gu Zao	94.151
PI91160	PI91160	99.5413
PI91159H	Ke Bei No.1	79.1669
PI91159-4	PI91159-4	99.5837
PI91159	Tai Gu Zao	89.0781
PI91156	Shiheigai Shirobana	87.1721
PI91154	No. 12	99.5325
PI91153-7	Ben di huang dou	79.3077
PI91153-1	Koushurei 235	86.4911
PI91153	Koushurei 235	97.8352
PI91152	Czi ti No. 5	87.605
PI91151	Touhou torotou	83.3359
PI91150	DV-254	85.4557
PI91149	Chang Chun Man Cang Jin	79.8535
PI91144	Shiheigai Shirobana	89.4221
PI91142	Tai Gu Zao	87.5374
PI91141	Richland	89.3539
PI91138	Dong Nong No.44	81.6786
PI91133	VIR 4714	85.4339
PI91132-3	Tie Zhugan	77.7206
PI91132-2	Dong Nong No.44	84.1154
PI91129	Shiheigai Shirobana	86.9804
PI91127	Qing Mo Shi Dou	82.7393
PI91126	Shiheigai Shirobana	87.5093
PI91124	Chang Chun Man Cang Jin	83.0978
PI91123	Mandarin (Ottawa)	85.9784
PI91121-2	White Hilum Iwata Variety No. 2	83.1516
PI91121-1	Koushurei 235	83.26
PI91120-3	White Hilum Iwata Variety No. 2	84.5975
PI91120-2	VIR 4714	80.4266
PI91120	Da Zi Qi	79.6735
PI91119	VIR 4714	85.3264
PI91117	(Aan tu dang di hei dou)	80.2194
PI91116	DV-254	85.4468
PI91115	Peking	94.1283
PI91114	Huang Dou 2	99.5265
PI91113	Chang Chun Man Cang Jin	80.9086
PI91110-1	Mandarin (Ottawa)	88.492
PI91110	Mandarin (Ottawa)	98.2896
PI91109	Ji Ti No. 1	84.1884
PI91108-2	Tie Zhugan	79.4851
PI91108-1	Su Nong No.25	80.9236
PI91108-	Tie Zhugan	78.8736
PI91107	Xiao Jin Huang	97.0581
PI91104	Dunfield	99.4519
PI91103	Koushurei 235	90.9399
PI91102	Qing Mo Shi Dou	96.9355
PI91100-4	Ke Bei No.1	83.0556
PI91100-3	PI91100-3	99.559
PI91100-2	Ben di huang dou	76.9277
PI91100-1	PI91100-3	81.0179
PI91100	Dong Nong No.44	83.2299
PI91091	Koushurei 235	85.7471
PI91089	Illini	86.6332
PI91083	PI91159-4	84.0297
PI91082	Koushurei 235	90.6728
PI91073	White Hilum Iwata Variety No. 2	87.9097
PI90768	Ben di huang dou	84.3215
PI90763	PI90763	99.4806
PI90760	Ben di huang dou	80.3252
PI90723	Ben di huang dou	79.5108
PI90579	Tai Gu Zao	80.9212
PI90578	PI68521-1	82.1197
PI90577	No. 12	80.5729
PI90576-2	White Hilum Iwata Variety No. 2	85.2834
PI90576-1	Da Zi Qi	76.9502
PI90575	Chang Chun Man Cang Jin	82.8325
PI90574	Shiheigai Shirobana	91.5684
PI90573	White Hilum Iwata Variety No. 2	86.9753
PI90570	Dong Nong No.44	80.8274
PI90567-1	Ben di huang dou	77.6955
PI90567	Huang Dou 2	90.3052
PI90566-1	Tai Gu Zao	99.4982
PI90566	Peking	84.3138
PI90563	White Hilum Iwata Variety No. 2	85.9164
PI90560	Da Zi Qi	87.0303
PI90499-2	Dong Nong No.44	79.0733
PI90499-1	OT89-06	79.9653
PI90499	White Hilum Iwata Variety No. 2	82.4031
PI90495-	Ke Bei No.1	78.8442
PI90495	White Hilum Iwata Variety No. 2	82.6542
PI90490-2	FC31697	85.2997
PI90490	Large Yellow Soybean	99.5256
PI90486	Ben di huang dou	75.7609
PI90481	White Hilum Iwata Variety No. 2	78.7733
PI90479P	PI90479P	99.2838
PI90479-1	PI90479P	82.918
PI90463	VIR 4714	79.3931
PI90407	White Hilum Iwata Variety No. 2	82.515
PI90406-1	Da Bai mei	79.5403
PI90406	White Hilum Iwata Variety No. 2	82.7544
PI90402	Tie Zhugan	81.0963
PI90401	Tie Zhugan	79.6432
PI90392	Bian Zhuang Da Dou	99.4163
PI90369	Bian Zhuang Da Dou	87.7265
PI90354	Ben di huang dou	84.4067
PI90305	Yu shi dou	89.091
PI90258	Kanro	87.2026
PI90256	Haberlandt	85.2583
PI90251	White Hilum Iwata Variety No. 2	83.6573
PI90249	Ben di huang dou	84.7661
PI90245	Seneca	80.2431
PI90243	Chang Nong No.16	81.1198
PI90241	Yu shi dou	89.0969
PI90233	Yu shi dou	89.077
PI90221	Huang Dou 2	83.5114
PI90220	Haberlandt	90.7167
PI90180	Koushurei 235	97.8463
PI90138	Mao Jia Dou	85.6397
PI89784	Da He Dou	90.7192
PI89783	Yu Xian Xiao Zi Cao Hei Dou	87.6009
PI89775	PI89775	99.6103
PI89773	Yu Xian Xiao Zi Cao Hei Dou	79.0624
PI89772	PI89772	99.4587
PI89769	White Hilum Iwata Variety No. 2	83.6397
PI89471	Tai Gu Zao	83.8194
PI89469	OT89-06	80.0856
PI89171	Czi ti No. 5	99.5439
PI89170	VIR 4714	79.8905
PI89168	Da Bai mei	93.2213
PI89167	Czi ti No. 5	90.2187
PI89162	Corsoy	88.6154
PI89156	Dong Nong No.44	84.7772
PI89154H	Chang Nong No.16	82.4385
PI89154-2	Chang Nong No.16	80.294
PI89154-1	Huang Dou 2	90.2615
PI89154	Peking	80.9775
PI89153	Miyongaikon	87.0017
PI89152	T157	83.717
PI89150	Miyongaikon	97.8912
PI89146	Yu Xian Xiao Zi Cao Hei Dou	86.6701
PI89143	Kuromeshoryu	79.9153
PI89138	Zontanorukon	99.4655
PI89134	White Hilum Iwata Variety No. 2	83.5328
PI89133	Kanro	99.5292
PI89130	S-81	86.2623
PI89128	Mansoy	99.5844
PI89117	VIR 4714	78.1614
PI89075	Xiao Jin Huang	97.0053
PI89074	Chang Nong No.16	81.5988
PI89073	Dong Nong No.44	80.9612
PI89072	Czi ti No. 5	99.5505
PI89070	Shiheigai Shirobana	99.4979
PI89067	Chang Nong No.16	82.9363
PI89066	VIR 4714	80.3216
PI89065-2	Du Lu Dou	84.7891
PI89065	Czi ti No. 5	99.5514
PI89064	Tai Gu Zao	84.6549
PI89063	Shiheigai Shirobana	84.8053
PI89061-3	OT89-06	78.4612
PI89061-2	Touhou torotou	79.0747
PI89061-1	(Pakute)	84.9701
PI89061-	Touhou torotou	81.6612
PI89061	OT89-06	80.1878
PI89060	Dong Nong No.44	85.0568
PI89059	Da Zi Qi	86.7826
PI89058	Dong Nong No.44	88.9282
PI89057	Dong Nong No.44	81.5488
PI89056-3	Dong Nong No.44	84.5341
PI89056-2	Patoka	84.751
PI89055-1	VIR 4714	85.1612
PI89055	Dong Nong No.44	83.3228
PI89053	Korean	82.0557
PI89014	Dong Nong No.44	80.0476
PI89013	Ke Bei No.1	81.4065
PI89012-1	Ke Bei No.1	81.4017
PI89012	Czi ti No. 5	99.5478
PI89010	Ji Ti No. 1	82.8677
PI89009-2	Ben di huang dou	81.7382
PI89009	Dunfield	92.6857
PI89008	Kindaizu	99.5009
PI89007	(Oni Hadaka)	82.9283
PI89006-2	VIR 4714	86.5119
PI89006	Da Bai mei	99.5881
PI89005-5	PI89005-5	99.5693
PI89005-4	Tai Gu Zao	82.5385
PI89004	Peking	94.1363
PI89003-2	Tie Zhugan	79.1622
PI89003-1	Browngilgun	92.204
PI89002-2	Tie Zhugan	76.5675
PI89002	Tai Gu Zao	89.2778
PI89001	Hodgson	91.1539
PI89000	OT89-06	77.9296
PI88998-2	No. 12	98.6103
PI88998-1	VIR 4714	85.8523
PI88997	He Long You Tai	81.2586
PI88965	Da Bai mei	99.5994
PI88886	Koushurei 235	84.7966
PI88826	OT89-06	88.1062
PI88825	Kanro	99.544
PI88823	OT89-06	87.2074
PI88820-	Dong Nong No.44	84.3797
PI88820	Ben di huang dou	84.431
PI88818	S-56	85.552
PI88816H	White Hilum Iwata Variety No. 2	83.7648
PI88816	OT89-06	86.3719
PI88815	White Hilum Iwata Variety No. 2	85.9797
PI88814	White Hilum Iwata Variety No. 2	80.4374
PI88813	White Hilum Iwata Variety No. 2	81.9159
PI88811	White Hilum Iwata Variety No. 2	85.5128
PI88810	Dong Nong No.44	81.5469
PI88809	OT89-06	80.6523
PI88806	PI91160	84.2481
PI88805-4	PI68521-1	81.8883
PI88805-2	Xiao zhu yao	95.0372
PI88804	Feng shou No. 10	84.7596
PI88803-1	Dong Nong No.44	84.9959
PI88803	Seneca	99.5994
PI88799	No. 12	87.9498
PI88798	Korean	99.357
PI88797	Mandarin (Ottawa)	98.4136
PI88793	Hei Nong No.48	77.5175
PI88790	Shiheigai Shirobana	89.1134
PI88789	(Oni Hadaka)	80.2963
PI88788	PI88788	99.5769
PI88787	VIR 4714	88.2137
PI88783	No. 12	83.0285
PI88782	Koushurei 235	84.551
PI88780	Jing Huang No.3	81.4797
PI88777	Da Zi Qi	85.1119
PI88508	Habarovskaja II	83.318
PI88502	Ben di huang dou	86.4754
PI88499	Chang Nong No.16	79.65
PI88497	Dong Nong No.44	86.3116
PI88495	Chang Chun Man Cang Jin	83.3113
PI88492	S-56	88.2007
PI88491	Ben di huang dou	82.0366
PI88490-2	PI89005-5	80.8971
PI88490-1	Ben di huang dou	81.7523
PI88490	Ben di huang dou	81.5422
PI88486	VIR 4714	79.2303
PI88484	Xiao Jin Huang	84.5559
PI88479	Kungchuling Improved No. 77	99.4123
PI88468	Iganzu	99.5957
PI88466-1	Ben di huang dou	83.6691
PI88466	Koushurei 235	87.7115
PI88461	White Hilum Iwata Variety No. 2	83.9387
PI88459	Da Zi Qi	85.4704
PI88458	Kingwa	83.3824
PI88455	Koushurei 235	96.6499
PI88452	Tai Gu Zao	85.3007
PI88448	(Zhe cheng tie jiao huang)	80.705
PI88447-3	Seneca	86.57
PI88447	Touhou torotou	83.4216
PI88445	Kungchuling Improved No. 77	84.5708
PI88444	Tai Gu Zao	81.6808
PI88443	Dong Nong No.44	83.5282
PI88442	OT89-06	86.024
PI88359	Tai Gu Zao	89.2756
PI88358	Czi ti No. 5	99.5554
PI88357	S-81	86.2704
PI88356	Czi ti No. 5	99.5478
PI88355	OT89-06	86.1305
PI88354	Tai Gu Zao	89.2734
PI88353	OT89-06	82.2732
PI88352	Tai Gu Zao	89.2738
PI88351	S-81	86.2554
PI88350	S-81	86.259
PI88349	S-81	86.2526
PI88313	PI88313	99.6148
PI88312	Ben di huang dou	81.7171
PI88311	OT89-06	82.8029
PI88310	Ji Ti No.2	99.5056
PI88309	Tai Gu Zao	87.2087
PI88308	Shiheigai Shirobana	86.9862
PI88307	Bao ding huang dou	87.636
PI88306-1	VIR 4714	78.1872
PI88306	Ji Ti No. 1	78.3734
PI88305	Ji Ti No. 1	78.5311
PI88304	Czi ti No. 5	99.5554
PI88303-1	Chang Chun Man Cang Jin	81.0429
PI88303	Huang Dou 2	99.5435
PI88302-2	Mukden	83.6816
PI88302-1	Da Bai mei	85.7255
PI88301	Czi ti No. 5	99.5514
PI88300	Seneca	77.4482
PI88298	Tai Gu Zao	89.2854
PI88297	Tai Gu Zao	86.5655
PI88296	Ji Ti No. 1	85.2771
PI88295-1	VIR 4714	83.0675
PI88295	Koushurei 235	86.78
PI88294-1	Chang Chun Man Cang Jin	78.0431
PI88294	Czi ti No. 5	99.5515
PI88293A	Xiao Jin Huang	97.0589
PI88293	Feng shou No. 10	84.5515
PI88292	Kingwa	84.0378
PI88291	Dong Nong No.44	81.0448
PI88290	Huang ke	80.8632
PI88289	Huang ke	80.8656
PI88288	Habarovskaja II	77.1484
PI88287	Browngilgun	93.6674
PI88282	Qing Mo Shi Dou	82.6586
PI87968	White Hilum Iwata Variety No. 2	84.1134
PI87634	Chang Nong No.16	79.3487
PI87632	(Oni Hadaka)	84.7508
PI87631-3	Iregi Universal	79.6703
PI87631-1	Kindaizu	99.5163
PI87631	Oni Hadaka	81.426
PI87630	White Hilum Iwata Variety No. 2	85.7256
PI87629	FC31721	96.1565
PI87628	Tousan kei BL 521	79.8511
PI87623	Oni Hadaka	83.8414
PI87622	Oni Hadaka	90.6417
PI87620-1	Ben di huang dou	80.548
PI87620	Kuromeshoryu	99.5565
PI87619-1	Dong Nong No.44	85.2651
PI87619	Ben di huang dou	83.0218
PI87618	OT89-06	79.7797
PI87617	Miyongaikon	99.596
PI87615	White Hilum Iwata Variety No. 2	80.3729
PI87614	Ben di huang dou	85.8529
PI87606	White Hilum Iwata Variety No. 2	83.5184
PI87600-2	White Hilum Iwata Variety No. 2	87.1992
PI87600-1	Ben di huang dou	85.1107
PI87588	Chang Nong No.16	79.643
PI87575	White Hilum Iwata Variety No. 2	85.8776
PI87574	VIR 4714	83.5408
PI87571	OT89-06	88.0799
PI87565	White Hilum Iwata Variety No. 2	84.8292
PI87561	White Hilum Iwata Variety No. 2	84.488
PI87542	White Hilum Iwata Variety No. 2	83.6471
PI87540	Ben di huang dou	85.0204
PI87531	OT89-06	86.7677
PI87530	Shiheigai Shirobana	94.0847
PI87525	Ben di huang dou	80.9547
PI87524	Da Bai mei	87.2261
PI87465-2	Ben di huang dou	83.2062
PI87465-1	Ben di huang dou	83.9261
PI87457	White Hilum Iwata Variety No. 2	84.0316
PI87167	Czi ti No. 5	90.214
PI87165	Tai Wan No.75	90.7231
PI87076	Ben di huang dou	81.4262
PI87074	White Hilum Iwata Variety No. 2	86.5131
PI87065	Czi ti No. 5	99.5461
PI87059	(Peking)	80.7135
PI87047	White Hilum Iwata Variety No. 2	85.5818
PI87037	White Hilum Iwata Variety No. 2	81.9018
PI87029	White Hilum Iwata Variety No. 2	87.1359
PI87026	White Hilum Iwata Variety No. 2	79.7477
PI87013	White Hilum Iwata Variety No. 2	85.4858
PI87011	White Hilum Iwata Variety No. 2	84.4865
PI87005	OT89-06	88.0806
PI87002	L64-1081	80.3576
PI86982	Ben di huang dou	82.5711
PI86978	White Hilum Iwata Variety No. 2	85.8429
PI86972-2	(Pakute)	99.6305
PI86972-1	VIR 4714	83.6159
PI86908	White Hilum Iwata Variety No. 2	84.3891
PI86904-1	White Hilum Iwata Variety No. 2	88.3062
PI86904	Fukota	99.5085
PI86903-4	White Hilum Iwata Variety No. 2	84.3525
PI86903-3	Ben di huang dou	82.4584
PI86892	White Hilum Iwata Variety No. 2	83.0199
PI86878-2	(Pakute)	86.1379
PI86878	Dong Nong No.44	83.0244
PI86876	White Hilum Iwata Variety No. 2	87.0114
PI86741	OT89-06	80.8969
PI86740	Choutan	83.4457
PI86737	White Hilum Iwata Variety No. 2	80.2915
PI86736	White Hilum Iwata Variety No. 2	86.2111
PI86543	White Hilum Iwata Variety No. 2	85.6306
PI86510	KLS 903	95.5888
PI86504	Ben di huang dou	81.3386
PI86502	S-81	86.2563
PI86491	White Hilum Iwata Variety No. 2	85.8682
PI86490-4	Ben di huang dou	83.138
PI86490-3	White Hilum Iwata Variety No. 2	88.1023
PI86490-2	White Hilum Iwata Variety No. 2	83.3739
PI86490	HR09-008	99.5113
PI86482-1	Dunfield	93.4523
PI86482	White Hilum Iwata Variety No. 2	87.8066
PI86469	Oni Hadaka	86.5681
PI86465	Ben di huang dou	84.1859
PI86463	White Hilum Iwata Variety No. 2	86.7256
PI86457-1	Oni Hadaka	88.9996
PI86457	Oni Hadaka	97.2249
PI86456	S-81	86.2611
PI86454	Ji Ti No. 1	95.0186
PI86452	White Hilum Iwata Variety No. 2	87.6284
PI86449-2	S-81	86.2647
PI86449-0	Koushurei 235	83.4854
PI86449	Ji Ti No. 1	82.1733
PI86445	Habaro	80.0444
PI86443	Da Bai mei	91.0848
PI86425	Oni Hadaka	92.7275
PI86416	Mandarin (Ottawa)	88.7939
PI86411	(Pakute)	78.511
PI86410	White Hilum Iwata Variety No. 2	88.7607
PI86301	Jing Huang No.3	80.407
PI86154	White Hilum Iwata Variety No. 2	87.3235
PI86153	White Hilum Iwata Variety No. 2	82.6423
PI86150	White Hilum Iwata Variety No. 2	88.0931
PI86146	White Hilum Iwata Variety No. 2	86.3978
PI86145	S-56	99.554
PI86144	Da Bai mei	86.0824
PI86142	White Hilum Iwata Variety No. 2	89.3736
PI86138H	White Hilum Iwata Variety No. 2	82.4473
PI86138	White Hilum Iwata Variety No. 2	83.5981
PI86137-1	Karafuto No. 1	90.2994
PI86137	Karafuto No. 1	89.2229
PI86136	Ben di huang dou	80.9747
PI86134-4	Miyongaikon	85.3096
PI86134-3	White Hilum Iwata Variety No. 2	83.8136
PI86134-2	White Hilum Iwata Variety No. 2	87.7533
PI86134-1	White Hilum Iwata Variety No. 2	91.8089
PI86133	Kanro	87.2654
PI86128	Shi Sheng Chang Ye	87.5369
PI86123	White Hilum Iwata Variety No. 2	82.9794
PI86122	White Hilum Iwata Variety No. 2	84.8496
PI86116	White Hilum Iwata Variety No. 2	84.8541
PI86115	VIR 4714	79.5287
PI86114	PI91160	83.4872
PI86113H	White Hilum Iwata Variety No. 2	82.0478
PI86113	White Hilum Iwata Variety No. 2	82.333
PI86112-1	Ben di huang dou	81.2837
PI86112	Oni Hadaka	86.6641
PI86111	Kanro	83.2902
PI86109B	White Hilum Iwata Variety No. 2	84.9229
PI86109	White Hilum Iwata Variety No. 2	85.0407
PI86103	Sooty	89.2854
PI86102	Feng shou No. 10	84.7876
PI86098	White Hilum Iwata Variety No. 2	87.7113
PI86091-1	White Hilum Iwata Variety No. 2	88.2596
PI86091	White Hilum Iwata Variety No. 2	88.1647
PI86089	Tai Gu Zao	89.2713
PI86084	Ben di huang dou	80.2299
PI86081	Oni Hadaka	97.2095
PI86078-1	White Hilum Iwata Variety No. 2	87.7329
PI86078	White Hilum Iwata Variety No. 2	85.2152
PI86075	Oni Hadaka	97.2216
PI86073	Lincoln	99.5696
PI86071	Kanro	86.822
PI86069	Tousan kei BL 521	79.8089
PI86063	White Hilum Iwata Variety No. 2	84.8798
PI86062	Qian An Yi Li Chuan	91.5827
PI86060	White Hilum Iwata Variety No. 2	84.1194
PI86053	White Hilum Iwata Variety No. 2	83.8021
PI86050	White Hilum Iwata Variety No. 2	84.9912
PI86045H	Kuromeshoryu	86.233
PI86045	Habarovskaja II	81.702
PI86038	White Hilum Iwata Variety No. 2	86.9784
PI86032	Oni Hadaka	90.2839
PI86031	Tousan kei BL 521	80.1482
PI86029	S-56	99.5577
PI86028	White Hilum Iwata Variety No. 2	86.0465
PI86027	Ben di huang dou	77.908
PI86026-1	OT89-06	85.5819
PI86026	S-56	99.4041
PI86024	Daidzuhinshu satei	99.4899
PI86023	Ben di huang dou	82.8992
PI86022	KAS 510-1	92.179
PI86021	Zhong Sheng Da Jia Zhi Dou	91.8486
PI86007	Ben di huang dou	81.0502
PI86006	Kiio Shokuzu	98.8146
PI86004	Daidzuhinshu satei	90.4935
PI86002	Kono-Kuradaizu	78.6925
PI85903	Ben di huang dou	80.5933
PI85897	Santa_Rosa	83.2451
PI85878	KAS 510-1	98.8304
PI85671	Zi-hua-cuo-zi	84.4752
PI85668	Da Bai mei	92.2496
PI85666H	White Hilum Iwata Variety No. 2	87.0158
PI85666	Chang Nong No.16	80.1172
PI85665	Shiheigai Shirobana	94.319
PI85663	White Hilum Iwata Variety No. 2	88.6945
PI85658	White Hilum Iwata Variety No. 2	87.2686
PI85630	KAS 173-3	86.6259
PI85626	OT89-06	88.3615
PI85625	White Hilum Iwata Variety No. 2	87.0472
PI85624	OT89-06	88.1138
PI85619	White Hilum Iwata Variety No. 2	86.1984
PI85590	White Hilum Iwata Variety No. 2	85.3306
PI85559	KAS 173-3	86.2814
PI85550	White Hilum Iwata Variety No. 2	85.9238
PI85519	Ben di huang dou	81.7027
PI85508	Czi ti No. 5	99.555
PI85506	White Hilum Iwata Variety No. 2	86.9112
PI85505	Nattou Kotsubu	91.2551
PI85492	White Hilum Iwata Variety No. 2	87.914
PI85490	White Hilum Iwata Variety No. 2	84.2657
PI85476	White Hilum Iwata Variety No. 2	85.0336
PI85469	Qian An Yi Li Chuan	85.074
PI85465	White Hilum Iwata Variety No. 2	83.7034
PI85456	S-81	86.5447
PI85441	Mao Jia Dou	91.2353
PI85437	White Hilum Iwata Variety No. 2	87.6444
PI85424	White Hilum Iwata Variety No. 2	85.6825
PI85420-1	White Hilum Iwata Variety No. 2	87.5642
PI85420	Yougetsu	83.6168
PI85416	White Hilum Iwata Variety No. 2	86.128
PI85407	White Hilum Iwata Variety No. 2	83.9519
PI85356	S-81	87.2239
PI85355	Mao Jia Dou	88.3034
PI85342	White Hilum Iwata Variety No. 2	86.6497
PI85340	Mansoy	85.045
PI85272	White Hilum Iwata Variety No. 2	86.6331
PI85252	White Hilum Iwata Variety No. 2	85.9033
PI85089	Chang Nong No.16	83.4105
PI85021	Da Bai mei	99.6031
PI85019	Touhou torotou	85.6063
PI85014	White Hilum Iwata Variety No. 2	87.187
PI85012	White Hilum Iwata Variety No. 2	85.0874
PI85010	Lee	81.6195
PI85009-2	KAS 510-1	90.4032
PI85009-1	White Hilum Iwata Variety No. 2	85.6855
PI84992	White Hilum Iwata Variety No. 2	87.0127
PI84987A	(Oni Hadaka)	99.3975
PI84987	Oni Hadaka	99.4546
PI84985	Ben di huang dou	83.3478
PI84979	KAS 510-1	98.8232
PI84976-1	Da Bai mei	85.199
PI84976	Oni Hadaka	90.9355
PI84973	Takiya	99.5939
PI84970	White Hilum Iwata Variety No. 2	87.5576
PI84967	White Hilum Iwata Variety No. 2	86.2779
PI84965	Da Bai mei	99.5957
PI84964	Koushurei 235	97.8391
PI84960	White Hilum Iwata Variety No. 2	86.4105
PI84959	OT89-06	88.0793
PI84957-1	Ben di huang dou	82.1808
PI84957	White Hilum Iwata Variety No. 2	84.6398
PI84954	Koushurei 235	97.8429
PI84949	White Hilum Iwata Variety No. 2	86.1317
PI84946-2	(Kandokon)	99.5465
PI84946-1	(Kandokon)	81.7229
PI84944	Kanro	87.1584
PI84939	Mao Jia Dou	85.0251
PI84928	Feng shou No. 10	84.9327
PI84921	Koushurei 235	88.4424
PI84914	Koushurei 235	88.4914
PI84912	White Hilum Iwata Variety No. 2	84.4613
PI84910	Tai Gu Zao	81.7213
PI84908-2	White Hilum Iwata Variety No. 2	82.1817
PI84908-1	White Hilum Iwata Variety No. 2	88.3435
PI84896	Kanro	90.9888
PI84874	White Hilum Iwata Variety No. 2	82.7844
PI84810	Roumanie	79.2549
PI84807	Ben di huang dou	83.5958
PI84757	White Hilum Iwata Variety No. 2	84.3972
PI84751	Peking	98.9751
PI84750	Qing pi si li huang	88.541
PI84742	White Hilum Iwata Variety No. 2	84.7033
PI84734	White Hilum Iwata Variety No. 2	82.6375
PI84724	White Hilum Iwata Variety No. 2	84.6944
PI84713	White Hilum Iwata Variety No. 2	83.0117
PI84686	Ji Ti No. 1	83.2778
PI84683A	Ji Ti No. 1	95.0233
PI84683	Mansoy	84.9695
PI84682	Peking	84.9808
PI84681	Peking	82.8573
PI84680	Ji Ti No.2	99.5095
PI84679	OT89-06	80.8065
PI84674	Hui nan bai hua xiao hei dou	88.0582
PI84673-1	Ji Ti No. 1	83.2835
PI84673	Tousan kei BL 521	79.7554
PI84671	Tai Gu Zao	84.7812
PI84669-	White Hilum Iwata Variety No. 2	80.8513
PI84669	Touhou torotou	82.2032
PI84668-1	Kanro	84.0258
PI84668	Ji Ti No. 1	95.0113
PI84666-1	Ben di huang dou	80.1232
PI84666	Touhou torotou	80.0491
PI84665	Da Bai mei	90.1037
PI84664	White Hilum Iwata Variety No. 2	87.6422
PI84662	VIR 4714	83.5614
PI84660	Ben di huang dou	82.7263
PI84657	Mei Guo Da Dou	87.912
PI84656	S-81	99.6076
PI84646-2	Oni Hadaka	85.9581
PI84646	White Hilum Iwata Variety No. 2	87.5265
PI84644	S-81	99.6075
PI84642	KAERI 504-4	83.3173
PI84639	White Hilum Iwata Variety No. 2	81.2833
PI84637	S-62	99.5415
PI84633	Seneca	79.1869
PI84632H	Jing Huang No.3	77.7065
PI84632	Qing Pi Ping Ding Xiang	83.2878
PI84631	S-56	99.5501
PI84628	Ben di huang dou	81.7543
PI84619	Jing Huang No.3	81.6889
PI84611	Yu Xian Xiao Zi Cao Hei Dou	86.0286
PI84610	Wilson	82.5972
PI84609	Yu Xian Xiao Zi Cao Hei Dou	86.6077
PI84594	KLS 628-1	77.5587
PI84581	Qing dou	81.3598
PI84580	Shiheigai Shirobana	86.7072
PI84579	Song Jiang Deng Xi Feng Jia	85.0677
PI84578	Song Jiang Deng Xi Feng Jia	85.0524
PI84509	White Hilum Iwata Variety No. 2	82.0954
PI83946	White Hilum Iwata Variety No. 2	86.3725
PI83945-4	(Dairyu Tsurunoko)	99.4767
PI83945-3	White Hilum Iwata Variety No. 2	83.097
PI83945-1	(Dairyu Tsurunoko)	86.1337
PI83944	(Kandokon)	88.4129
PI83942	Kuro churyu	99.5644
PI83940	Pei Xian Hong Mao You Jia	83.2367
PI83925	Ben di huang dou	80.4926
PI83923	White Hilum Iwata Variety No. 2	84.3058
PI83915	OT89-06	82.619
PI83893	White Hilum Iwata Variety No. 2	83.8231
PI83892	OT89-06	83.8062
PI83891	White Hilum Iwata Variety No. 2	86.3718
PI83889	White Hilum Iwata Variety No. 2	86.0438
PI83881A	White Hilum Iwata Variety No. 2	88.9024
PI83881	Orukon	99.515
PI83874	White Hilum Iwata Variety No. 2	84.1314
PI83868	White Hilum Iwata Variety No. 2	87.6582
PI83858	White Hilum Iwata Variety No. 2	86.2325
PI83853	KAS 173-3	87.2483
PI83836	White Hilum Iwata Variety No. 2	83.5002
PI82588	White Hilum Iwata Variety No. 2	85.6195
PI82581	White Hilum Iwata Variety No. 2	86.3754
PI82558	White Hilum Iwata Variety No. 2	88.0939
PI82555	Qian An Yi Li Chuan	99.3608
PI82554	Mao Jia Dou	85.303
PI82544	Choutan	84.9617
PI82534	White Hilum Iwata Variety No. 2	87.7977
PI82532	Kono-Kuradaizu	78.7325
PI82527	White Hilum Iwata Variety No. 2	86.7749
PI82509	Ben di huang dou	83.2689
PI82326	Touhou torotou	80.1955
PI82325	Ben di huang dou	81.6909
PI82315	White Hilum Iwata Variety No. 2	85.5744
PI82312-	White Hilum Iwata Variety No. 2	84.7853
PI82312	Ben di huang dou	83.128
PI82308	S-56	99.5637
PI82307	White Hilum Iwata Variety No. 2	86.5793
PI82302	White Hilum Iwata Variety No. 2	81.107
PI82296	Ben di huang dou	82.3139
PI82295	KAS 173-3	87.3213
PI82291	White Hilum Iwata Variety No. 2	83.5937
PI82286	Yu tae	88.6015
PI82278	PI424078	79.8513
PI82264	KAS 390-9	84.1404
PI82263-3	Koushurei 235	83.8848
PI82263-2	White Hilum Iwata Variety No. 2	84.5486
PI82263-1	Ben di huang dou	84.798
PI82259	S-56	85.4121
PI82246-1	White Hilum Iwata Variety No. 2	88.0811
PI82246	White Hilum Iwata Variety No. 2	85.9065
PI82235	White Hilum Iwata Variety No. 2	87.1313
PI82232	White Hilum Iwata Variety No. 2	84.5221
PI82218	White Hilum Iwata Variety No. 2	85.3053
PI82210	White Hilum Iwata Variety No. 2	85.5751
PI82184H	White Hilum Iwata Variety No. 2	83.7261
PI82184	Dong Nong No.44	82.4732
PI82183	PI81775	99.5084
PI81971	Czi ti No. 5	99.5515
PI81785	Chusei Hadaka	99.5402
PI81780H	White Hilum Iwata Variety No. 2	87.5166
PI81780	White Hilum Iwata Variety No. 2	87.6126
PI81777	Higan	89.4222
PI81775	PI81775	99.5084
PI81774	White Hilum Iwata Variety No. 2	86.0946
PI81773	Kiio Shokuzu	83.8199
PI81772	Kormovaia 15	82.598
PI81771	Kiio Shokuzu	83.8131
PI81770	Kiio Shokuzu	82.958
PI81768	Lincoln	74.2671
PI81767	Chusei Hadaka	78.6576
PI81766	Kono-Kuradaizu	78.6869
PI81765	Kono-Kuradaizu	79.6225
PI81764	Sooty	89.2709
PI81763	Kono-Kuradaizu	81.4181
PI81762	PI101404A	99.3233
PI81761	S-81	86.2618
PI81667	White Hilum Iwata Variety No. 2	83.8822
PI81044-2	Chang Nong No.16	80.0969
PI81044-1	Tai Gu Zao	89.2746
PI81042-2	White Hilum Iwata Variety No. 2	78.9189
PI81042-1	FC31697	86.0514
PI81042	White Hilum Iwata Variety No. 2	82.6628
PI81041-1	White Hilum Iwata Variety No. 2	86.6293
PI81041	Kuro Daizu	99.5152
PI81040	White Hilum Iwata Variety No. 2	80.6469
PI81038	White Hilum Iwata Variety No. 2	84.0826
PI81037-5	(Zhe cheng tie jiao huang)	81.6168
PI81037-4	Dong Nong No.44	81.704
PI81037-3	White Hilum Iwata Variety No. 2	83.7977
PI81037-2	White Hilum Iwata Variety No. 2	86.6458
PI81037-1	Kanro	85.9034
PI81037	White Hilum Iwata Variety No. 2	82.7024
PI81035	Karafuto No. 1	99.58
PI81034-2	Kanro	86.599
PI81034-1	Kanro	83.2829
PI81033	White Hilum Iwata Variety No. 2	89.6543
PI81031-2	Chang Nong No.16	83.6121
PI81031-1	White Hilum Iwata Variety No. 2	89.165
PI81030-1	Su Nong No.25	79.106
PI81030	Kanro	86.01
PI81029-1	Ben di huang dou	83.1703
PI81029-	Ji Ti No. 1	95.023
PI81029	White Hilum Iwata Variety No. 2	81.7965
PI81027	White Hilum Iwata Variety No. 2	86.2151
PI81023	Ben di huang dou	84.841
PI80847-2	White Hilum Iwata Variety No. 2	86.4301
PI80847-1	Hei Nong No.48	83.6955
PI80845-2	Kanro	79.7792
PI80845-1	Kanro	84.4645
PI80844-3	White Hilum Iwata Variety No. 2	86.4432
PI80844-2	White Hilum Iwata Variety No. 2	84.6939
PI80841	White Hilum Iwata Variety No. 2	87.5298
PI80837	Mejiro	99.5267
PI80834-2	Lincoln	86.049
PI80834-1	S-81	86.2956
PI80831	White Hilum Iwata Variety No. 2	85.8392
PI80828-2	White Hilum Iwata Variety No. 2	85.6477
PI80828-1	White Hilum Iwata Variety No. 2	85.6462
PI80825	White Hilum Iwata Variety No. 2	87.7523
PI80822	Shiheigai Shirobana	99.4936
PI80671	Gui Chun No.8	80.3611
PI80536	Shiheigai Shirobana	99.4979
PI80498-1	White Hilum Iwata Variety No. 2	84.0477
PI80498	White Hilum Iwata Variety No. 2	85.5759
PI80494	Kanro	99.5485
PI80488-1	Kono-Kuradaizu	78.7471
PI80488	White Hilum Iwata Variety No. 2	87.3144
PI80485	White Hilum Iwata Variety No. 2	87.809
PI80481	OT89-06	86.3194
PI80480	Tai Gu Zao	85.4675
PI80479	Lincoln	89.9061
PI80476	White Hilum Iwata Variety No. 2	82.9241
PI80473	Ben di huang dou	81.584
PI80471-1	Chang Chun Man Cang Jin	82.5884
PI80471	White Hilum Iwata Variety No. 2	89.0423
PI80470	Oni Hadaka	92.804
PI80469	Da Zi Qi	86.6616
PI80468	White Hilum Iwata Variety No. 2	83.9767
PI80466-2	White Hilum Iwata Variety No. 2	81.9048
PI80466-1	White Hilum Iwata Variety No. 2	78.4762
PI80466	Roanoke	78.1959
PI80461	Ji Ti No. 1	86.3979
PI80459	White Hilum Iwata Variety No. 2	86.6268
PI79885	Xiao Jin Huang	93.6211
PI79874-1	Ji Ti No. 1	85.993
PI79874	Ji Ti No. 1	96.8627
PI79872	Dong Nong No.44	81.0753
PI79870-6	Touhou torotou	78.7966
PI79870-4	Da Zi Qi	82.6468
PI79870-2	Hei Nong No.48	81.3714
PI79870-1	Mukden	89.712
PI79863	Peking	90.0043
PI79862-1	Huang Dou 2	95.1803
PI79862	White Hilum Iwata Variety No. 2	83.0483
PI79861	Monetta	84.3262
PI79848-1	PI68521-1	81.8817
PI79848	Ji Ti No. 1	96.8438
PI79846	S-81	86.2579
PI79835	S-81	86.2558
PI79832	OT89-06	80.7111
PI79825-1	Chang Nong No.16	81.8463
PI79825	Ben di huang dou	82.8886
PI79797	Chang Chun Man Cang Jin	83.4284
PI79773	Peking	94.1991
PI79761	PI68521-1	81.8918
PI79760	PI68521-1	81.8796
PI79756	Browngilgun	91.9512
PI79747	Ji Ti No. 1	95.0231
PI79746	Hodgson	77.9786
PI79745	Ji Ti No. 1	96.8475
PI79743	Ben di huang dou	79.4028
PI79739	Mandarin (Ottawa)	98.3707
PI79737	OT89-06	86.9303
PI79732-4	Korean	86.4197
PI79732-3	Korean	85.4782
PI79727	Kormovaia 15	82.6172
PI79726	Tousan kei BL 521	82.2945
PI79712	Tai Gu Zao	80.4484
PI79710	B-63	99.5686
PI79703	Ji Ti No. 1	95.0193
PI79699	Feng shou No. 10	83.5252
PI79696	Chang Nong No.16	80.8714
PI79695	Peking	94.1386
PI79694	Kiio Shokuzu	80.9784
PI79693	Ilsoy	97.5193
PI79692	Mansoy	84.6386
PI79691-4	PI79691-4	99.3097
PI79691	Dong Nong No.44	79.8048
PI79648	Kiio Shokuzu	81.0217
PI79645	B-63	99.5724
PI79628	(Pakute)	86.6449
PI79627	VIR 4714	83.9684
PI79620	PI68604-1	79.1486
PI79617	VIR 4714	78.5953
PI79616	Korean	84.0986
PI79613	Ji Ti No. 1	95.0199
PI79610	Su Nong No.25	85.0755
PI79609	Tousan kei BL 521	79.7143
PI79602	Mansoy	85.0296
PI79596	Mandarin (Ottawa)	87.711
PI79593	Kono-Kuradaizu	78.6937
PI79587	B-63	99.5687
PI79586	Habarovskaja II	79.9358
PI79583	S-56	99.5326
PI78243	VIR 4714	84.547
PI78242	Peking	91.9024
PI73780	VIR 4714	79.5313
PI73772	Czi ti No. 5	99.5478
PI73587	VIR 4714	85.0248
PI73585	Huang ke	91.31
PI73583	Da Zi Qi	79.7495
PI72342	Da Zi Qi	86.7236
PI72341	Xiao Jin Huang	97.0445
PI72337	Da Bai mei	83.6253
PI72328	VIR 4714	82.9713
PI72232	Heng Feng Wu Dou	82.2913
PI72227	White Hilum Iwata Variety No. 2	80.536
PI71850-1	Ji Ti No. 1	83.1968
PI71850	Xiao Jin Huang	97.0431
PI71845	Koushurei 235	83.278
PI71677	White Hilum Iwata Variety No. 2	85.8989
PI71667	White Hilum Iwata Variety No. 2	84.4381
PI71570	Monetta	83.6697
PI71564	Monetta	83.9444
PI71558	White Hilum Iwata Variety No. 2	84.5298
PI71506	White Hilum Iwata Variety No. 2	80.3749
PI71465	No. 33	99.5056
PI71463	(Pakute)	86.6705
PI71461	Mansoy	85.0301
PI71444	Tie Zhugan	80.096
PI71161	Xiao Jin Huang	97.0559
PI70566	Shiheigai Shirobana	83.9581
PI70561	Czi ti No. 5	99.504
PI70559	Tai Gu Zao	87.1523
PI70541	Jing Huang No.3	81.2883
PI70528	VIR 4714	80.8492
PI70520	Ke Bei No.1	78.7342
PI70519	VIR 4714	84.7999
PI70516	Chang Chun Man Cang Jin	81.9271
PI70515	VIR 4714	88.2112
PI70507	PI291309D	78.8084
PI70503	Ji Ti No. 1	86.4662
PI70501	VIR 4714	85.2413
PI70500	Shiheigai Shirobana	87.7815
PI70495	VIR 4714	84.5229
PI70490	OT89-06	82.0692
PI70485	(Pakute)	84.462
PI70478	Tai Gu Zao	89.2616
PI70476	Feng shou No. 10	83.3066
PI70473-1	Feng shou No. 10	83.5226
PI70473	VIR 4714	82.6308
PI70471	Peking	85.0403
PI70470	Tai Gu Zao	91.5546
PI70469-1	VIR 4714	88.2107
PI70469	S-56	85.8539
PI70467	Lincoln	90.3689
PI70466-4	Kungchuling Improved No. 77	82.003
PI70466-3	PI70466-3	99.5698
PI70463	Hei long No. 3	87.7944
PI70462	Peking	90.618
PI70461	VIR 4714	81.4685
PI70460	Peking	86.7055
PI70459	Peking	94.3593
PI70458	VIR 4714	81.6879
PI70457	Ji Ti No. 1	96.8618
PI70456	Ji Ti No. 1	84.8619
PI70453	Peking	80.9733
PI70253	Touhou torotou	81.7307
PI70251	VIR 4714	81.7475
PI70247	VIR 4714	81.104
PI70243	Mao Jia Dou	90.7483
PI70242-4	Ji Qing No.1	79.3309
PI70242-2	Hei Nong No.48	80.3864
PI70242	(Pakute)	86.1441
PI70241	Ji Ti No. 1	96.5175
PI70229	Koushurei 235	84.3832
PI70228	(Pakute)	86.1533
PI70224	Shiheigai Shirobana	86.5424
PI70213	Jing Huang No.3	80.4175
PI70212	Peking	84.4616
PI70208	Dong Nong No.44	81.5828
PI70202	Peking	82.6628
PI70201	Pei Xian Hong Mao You Jia	80.5534
PI70199	Ji Ti No. 1	96.8438
PI70197	PI68732-1	80.098
PI70192	VIR 4714	82.2305
PI70189	VIR 4714	85.9292
PI70188	OT89-06	81.4672
PI70091	Ji Ti No. 1	99.5677
PI70089	Hei long No. 3	86.1204
PI70087	OT89-06	86.9517
PI70084	(Colnon)	81.6509
PI70080	PI70080	99.6075
PI70078	Tie Zhugan	79.9388
PI70077	White Hilum Iwata Variety No. 2	80.8762
PI70076	Ke Bei No.1	78.4286
PI70036	Tai Gu Zao	85.7818
PI70027	Hei Nong No.48	77.4811
PI70023	Peking	86.6119
PI70021	Tai Gu Zao	99.4373
PI70019	Tai Gu Zao	90.3627
PI70017	Dong Nong No.44	87.0879
PI70016	Peking	94.143
PI70014	Peking	88.2288
PI70013	Dong Nong No.44	82.6054
PI70009	Chang Chun Man Cang Jin	79.8349
PI70001	Dong Nong No.44	84.0301
PI69996	Hei long No. 3	88.3136
PI69995	No. 54	77.5117
PI69993	No. 9	83.5683
PI69992	Hei long No. 3	86.1166
PI69991	Ji Ti No. 1	96.4535
PI69533	Huang Dou 2	99.524
PI69532	Chang Chun Man Cang Jin	79.5173
PI69515	PI91160	86.7599
PI69512	Touhou torotou	80.4112
PI69507-1	PI70080	93.9766
PI69507	Peking	94.1423
PI69503	Hei long No. 3	86.6174
PI69501	Tai Gu Zao	88.7217
PI69500	OT89-06	81.2349
PI68815	Hodgson	81.0991
PI68806	VIR 4714	88.2127
PI68795	Ji Ti No. 1	95.0283
PI68788	Ji Ti No. 1	94.121
PI68778	Mandarin (Ottawa)	80.2088
PI68770	Xiao Jin Huang	92.1621
PI68768	VIR 4714	79.3664
PI68765	(Pakute)	86.1383
PI68763	Da Zi Qi	82.1388
PI68762	Pei Xian Hong Mao You Jia	80.1079
PI68761-3	(Pakute)	84.6497
PI68761	Ji Ti No. 1	95.0231
PI68759	Pei Xian Hong Mao You Jia	81.2826
PI68756	Xiao Jin Huang	84.8918
PI68748-1	Pei Xian Hong Mao You Jia	80.5772
PI68748	Tai Gu Zao	82.4934
PI68746	Peking	94.1365
PI68741	Ji Ti No. 1	96.8496
PI68736	Dong Nong No.44	74.6725
PI68732-1	PI68732-1	99.6172
PI68732	Shiheigai Shirobana	85.6348
PI68731	Ji Ti No. 1	87.4091
PI68729	Da Zi Qi	81.3389
PI68728	(Pakute)	78.3462
PI68725	Tie Zhugan	77.3599
PI68722	OT89-06	86.7737
PI68718	Dong Nong No.44	81.6768
PI68715	OT89-06	84.4224
PI68713	Hei long No. 3	88.2023
PI68712	Shiheigai Shirobana	99.4941
PI68710	VIR 4714	81.1945
PI68709	PI68521-1	80.9994
PI68708	Ji Ti No. 1	90.748
PI68706	Huang ke	89.179
PI68704	Xiao Jin Huang	97.0521
PI68701	Ji Ti No. 1	99.56
PI68696	PI68521-1	81.9361
PI68694	VIR 4714	83.0704
PI68692-2	Ji Ti No. 1	84.0303
PI68692	Chang Nong No.16	77.6773
PI68687	Da Zi Qi	88.7084
PI68685	Ji Ti No. 1	96.8383
PI68683	Peking	94.1022
PI68680-2	Peking	82.7575
PI68680	Da Zi Qi	90.304
PI68679-2	Ji Ti No. 1	81.8669
PI68679	No. 4	78.6051
PI68676	Xiao Jin Huang	87.9099
PI68671	Ji Ti No. 1	88.9896
PI68670-2	(Colnon)	80.2717
PI68670-1	Peking	94.1361
PI68666	Dunfield	87.5698
PI68663	Chang Nong No.16	80.1122
PI68661	Touhou torotou	86.3055
PI68658	Ji Ti No. 1	95.0264
PI68655	Ji Ti No. 1	95.0264
PI68648	VIR 4714	80.7978
PI68644	Peking	81.4853
PI68642	Ji Ti No. 1	90.6885
PI68639	Ji Ti No. 1	95.0318
PI68629	Xiao Jin Huang	96.9963
PI68627	Ji Ti No. 1	93.1621
PI68622	VIR 4714	84.8542
PI68621	Touhou torotou	80.2169
PI68610	Dong Nong No.44	82.0069
PI68609B	Peking	82.1399
PI68609A	Hei Nong No.48	78.4294
PI68604-2	Dong Nong No.44	85.3763
PI68604-1	PI68604-1	99.6107
PI68600	Da Zi Qi	83.8484
PI68599	Da Zi Qi	82.6962
PI68598	Tai Gu Zao	88.7687
PI68587	DV-254	78.1775
PI68586	Peking	82.8654
PI68585	Ji Ti No. 1	89.3816
PI68576	PI81775	82.3736
PI68572	Mandarin (Ottawa)	87.2948
PI68564	Ji Ti No. 1	95.0426
PI68562	Ji Ti No. 1	94.8915
PI68560	S-81	86.2822
PI68555	Ji Ti No. 1	82.979
PI68554	Dong Nong No.44	81.1287
PI68551-3	Peking	94.1395
PI68551-2	VIR 4714	81.4483
PI68543	Ji Ti No. 1	95.0545
PI68535	He Long You Tai	81.1853
PI68533-2	FC31697	86.2299
PI68533-1	VIR 4714	81.9983
PI68530-2	Du Lu Dou	78.7513
PI68530	Hei long No. 3	87.8498
PI68528	Hei long No. 3	81.6653
PI68526	Ji Ti No. 1	95.0366
PI68523	Dong Nong No.44	79.9864
PI68522	Chang Chun Man Cang Jin	80.8019
PI68521-1	PI68521-1	99.6091
PI68521	Xiao Jin Huang	86.0295
PI68516	Hodgson	81.7505
PI68508	Ji Ti No. 1	99.5711
PI68503	Ji Ti No. 1	95.041
PI68500	Koushurei 235	84.785
PI68494	PI68521-1	81.9622
PI68488	Ji Ti No. 1	95.0257
PI68484-4	Dunfield	78.2129
PI68484-1	Dong Nong No.44	83.9027
PI68483	Tai Gu Zao	82.5843
PI68481	Da Zi Qi	84.3287
PI68480	Ji Ti No. 1	86.6412
PI68479-1	Touhou torotou	76.992
PI68479	Ji Ti No. 1	96.8531
PI68475-1	Dong Nong No.44	81.0909
PI68475	Ji Ti No. 1	89.8523
PI68474-2	Dong Nong No.44	82.4858
PI68474	Ji Ti No. 1	85.2635
PI68470	Xiao Jin Huang	84.9326
PI68466	Ji Ti No. 1	95.0193
PI68465-1	PI291309D	83.2581
PI68465	Ji Ti No. 1	85.2732
PI68461-1	Hei long No. 3	88.194
PI68461	Ji Ti No. 1	95.0303
PI68457-1	Peking	88.9797
PI68457	Ji Ti No. 1	94.5478
PI68455	Dong Nong No.44	86.3465
PI68454	Peking	94.1326
PI68449	Dong Nong No.44	80.7165
PI68448	Ji Ti No. 1	89.3415
PI68446	Dong Nong No.44	84.1019
PI68443	Ji Ti No. 1	95.0237
PI68439	Da Zi Qi	86.0847
PI68436	Mansoy	81.7498
PI68430	Touhou torotou	81.9936
PI68427	Ji Ti No. 1	94.8316
PI68423	Ji Ti No. 1	83.3282
PI68421	Dong Nong No.44	83.7407
PI68410	Hei long No. 3	83.2319
PI68398	Lu yue bai	80.7821
PI68011	S-81	86.2542
PI659989	Young	81.5956
PI659988	(Zhe cheng tie jiao huang)	81.4946
PI659987	N17-1632	82.5081
PI659348	BRS-GO_Chapadoes	87.297
PI658519	LD00-2817P	99.6186
PI658498	N6202	99.5219
PI658491	(Zhe cheng tie jiao huang)	85.0774
PI657703	White Hilum Iwata Variety No. 2	79.7063
PI657702	Ben di huang dou	77.9912
PI657701	White Hilum Iwata Variety No. 2	79.4404
PI657626	CL0J095-4-6	97.2222
PI656647	BRS-GO_Chapadoes	78.9783
PI655521	(Zhe cheng tie jiao huang)	85.7489
PI65549	PI101404A	99.3046
PI654832	Nan jing da ping ding huang yi No. 1	84.8871
PI654831	Ju huang	87.9588
PI654830B	Nan jing da ping ding huang yi No. 1	85.5122
PI654830A	Ju huang	84.4709
PI654829	Ju huang	87.8755
PI654828	Ju huang	87.867
PI654827	Yan Tian Qing Pi Dou	82.704
PI654826B	Nan jing da ping ding huang yi No. 1	82.2891
PI654826A	White Hilum Iwata Variety No. 2	82.823
PI654825B	Ju huang	87.8555
PI654825A	Ju huang	87.8491
PI654356	S05-11482	88.1505
PI654355	PI471938	80.9965
PI654044B	Ju huang	85.5927
PI654044A	Ju huang	82.3548
PI654042	Ju huang	90.8324
PI654041	Huang Mao Dou	81.643
PI654040	Yan Tian Qing Pi Dou	81.0356
PI654039	Yan Tian Qing Pi Dou	81.1124
PI654038	Nan jing da ping ding huang yi No. 1	82.5463
PI654036	Yan Tian Qing Pi Dou	81.1021
PI654033	Liu yue zao	82.1843
PI654031	Ju huang	85.5056
PI654030B	Nan jing da ping ding huang yi No. 1	83.8218
PI654030A	Nan jing da ping ding huang yi No. 1	83.7925
PI654029	Yan Tian Qing Pi Dou	81.5286
PI654028	Nan jing da ping ding huang yi No. 1	83.6054
PI654024	White Hilum Iwata Variety No. 2	85.9356
PI654021	Nan jing da ping ding huang yi No. 1	80.8519
PI654020	Zhong he tian cheng dou	83.7689
PI654014	White Hilum Iwata Variety No. 2	82.7994
PI654012	White Hilum Iwata Variety No. 2	81.3923
PI654010	Yan Tian Qing Pi Dou	84.2272
PI654009	Liu yue zao	81.6865
PI654005	Ekhabac	93.9815
PI654004	Ekhabac	88.2353
PI654002	White Hilum Iwata Variety No. 2	80.9569
PI654000	White Hilum Iwata Variety No. 2	82.0403
PI653999	ZDD05996	89.6548
PI653998	Xiao li huang	81.3016
PI653997	Nan jing da ping ding huang yi No. 1	83.549
PI653995	Nan jing da ping ding huang yi No. 1	82.4595
PI653994	Cao bang 8	99.5594
PI653990	Yan Tian Qing Pi Dou	82.3414
PI653988	Yan Tian Qing Pi Dou	82.2869
PI653987	Nan jing da ping ding huang yi No. 1	84.8696
PI653985	Yan Tian Qing Pi Dou	81.7288
PI653984	Ju huang	84.9786
PI653983	Nan jing da ping ding huang yi No. 1	83.0056
PI653976	Nan jing da ping ding huang yi No. 1	83.129
PI653974	White Hilum Iwata Variety No. 2	82.0174
PI653973	Liu yue zao	81.6237
PI653968B	Ekhabac	82.6595
PI653968A	Ekhabac	82.6614
PI653966	Ekhabac	82.6739
PI653963	White Hilum Iwata Variety No. 2	82.0095
PI653962	Ekhabac	88.4703
PI653961	Ekhabac	88.4617
PI653960B	White Hilum Iwata Variety No. 2	82.0543
PI653960A	White Hilum Iwata Variety No. 2	81.9958
PI653959	Liu yue zao	81.625
PI653958	Ekhabac	82.6621
PI653955	White Hilum Iwata Variety No. 2	82.4826
PI653954	White Hilum Iwata Variety No. 2	79.2859
PI653952	Ekhabac	83.4732
PI653951	Ekhabac	82.6659
PI653949	White Hilum Iwata Variety No. 2	82.7592
PI653948	White Hilum Iwata Variety No. 2	82.0029
PI653947	Kawanagare (Iwate)	86.0623
PI653946	Liu yue zao	81.6351
PI653945	Ekhabac	82.6588
PI653942	Liu yue zao	81.6314
PI653941B	Nan jing da ping ding huang yi No. 1	82.9129
PI653941A	Ju huang	83.7427
PI653940B	Ekhabac	83.4842
PI653940A	Ekhabac	83.4796
PI653939	White Hilum Iwata Variety No. 2	81.1982
PI653937	ZDD05996	89.6235
PI653936	Ekhabac	83.4363
PI653935	White Hilum Iwata Variety No. 2	80.9289
PI653934B	White Hilum Iwata Variety No. 2	80.9372
PI653934A	Xiao li huang	81.2897
PI653933B	Ekhabac	83.4764
PI653933A	Ekhabac	81.9241
PI653932	Ekhabac	81.9341
PI653931	White Hilum Iwata Variety No. 2	80.7203
PI653930	Ekhabac	83.4764
PI653929	Ekhabac	83.4783
PI653928	Ekhabac	82.6654
PI653927	White Hilum Iwata Variety No. 2	82.4418
PI653925	White Hilum Iwata Variety No. 2	82.8405
PI653923	Xiao li huang	81.2897
PI653922	Nan jing da ping ding huang yi No. 1	82.2049
PI653919	Yan Tian Qing Pi Dou	85.0192
PI653918	Nan jing da ping ding huang yi No. 1	83.2645
PI653917	Ekhabac	89.6423
PI653916C	Sui Ning Da Qing Dou Jia	82.7912
PI653916B	Xi Zang Da Dou No.20	82.1009
PI653916A	Ju huang	85.6888
PI653915	Ekhabac	83.4873
PI653914	ZDD05996	89.6258
PI653913B	Yan Tian Qing Pi Dou	82.7898
PI653913A	Yan Tian Qing Pi Dou	82.9327
PI653910	Ekhabac	88.4399
PI653909	Ekhabac	88.4499
PI653908	White Hilum Iwata Variety No. 2	83.8142
PI653907	Nan jing da ping ding huang yi No. 1	85.04
PI653906	Ekhabac	83.4816
PI653904B	Liu yue zao	83.1236
PI653904A	Nan jing da ping ding huang yi No. 1	80.9072
PI653902B	Liu yue zao	82.9765
PI653902A	Nan jing da ping ding huang yi No. 1	83.4345
PI653901	Liu yue zao	82.9163
PI653900	Ekhabac	83.4803
PI653899B	Nan jing da ping ding huang yi No. 1	83.6095
PI653899A	Nan jing da ping ding huang yi No. 1	83.8136
PI653898	Nan jing da ping ding huang yi No. 1	84.2498
PI653897	Nan jing da ping ding huang yi No. 1	83.039
PI653896	Ju huang	85.6021
PI653895	Nan jing da ping ding huang yi No. 1	83.7198
PI653892	Gong Xian Er Ji Zao	82.0701
PI653890C	Xiao li huang	81.2941
PI653890B	White Hilum Iwata Variety No. 2	82.1507
PI653890A	Nan jing da ping ding huang yi No. 1	82.7207
PI653889	ZDD05996	89.695
PI653887	Nan jing da ping ding huang yi No. 1	82.1391
PI653886	Liu yue zao	83.2775
PI653883	Ju huang	88.5209
PI653881	White Hilum Iwata Variety No. 2	82.087
PI65388	Kiio Shokuzu	82.9719
PI653877B	White Hilum Iwata Variety No. 2	76.5585
PI653877A	Ekhabac	83.538
PI653874B	White Hilum Iwata Variety No. 2	78.8941
PI653874A	White Hilum Iwata Variety No. 2	80.9964
PI653873	Ekhabac	82.0048
PI653870	Liu yue zao	81.7778
PI653868	Liu yue zao	83.0703
PI653865	Liu yue zao	81.7601
PI653863	Nan jing da ping ding huang yi No. 1	82.8445
PI653862	White Hilum Iwata Variety No. 2	71.865
PI653860	Yan Tian Qing Pi Dou	82.0518
PI653858	Ekhabac	82.1025
PI653857	Yan Tian Qing Pi Dou	81.5843
PI653856	Ekhabac	81.4294
PI653854	Yan Tian Qing Pi Dou	83.9086
PI653853	Yan Tian Qing Pi Dou	82.1571
PI653852	Liu yue zao	81.7547
PI653851	White Hilum Iwata Variety No. 2	82.0551
PI653848	White Hilum Iwata Variety No. 2	81.7286
PI653847	Yan Tian Qing Pi Dou	62.1596
PI65379	Laredo	99.3656
PI65354	Da Li Hei	86.3773
PI65346	Hei long No. 3	87.7882
PI653440	PI245331	99.0104
PI65342	White Hilum Iwata Variety No. 2	86.011
PI65341	Hei long No. 3	86.6072
PI65338	Ji Ti No. 1	95.0339
PI653109	Beeson	87.392
PI652935	(Zhe cheng tie jiao huang)	79.2383
PI652443	Gui Chun No.8	79.6196
PI652442	Gui Chun No.8	81.2126
PI648388	PI245331	96.4033
PI648270	N17-1629	84.3449
PI647962	Hutcheson	94.052
PI647961	Graham	81.8015
PI647960	Essex	91.8605
PI64747	White Hilum Iwata Variety No. 2	84.7053
PI647086	N8001	98.7253
PI647085	N8001	86.2764
PI647084	PI539860	97.9656
PI647083	PI539860	97.0095
PI647082	PI539860	96.4169
PI647081	PI539860	95.64
PI64698	Heuksatangdu	99.5531
PI646157	BRS-GO_Chapadoes	83.0341
PI646156	N17-1632	83.6215
PI644103	Doko	85.942
PI644059	Holladay (S-100)	84.5781
PI644058	Holladay (S-100)	87.7423
PI644057	Holladay (S-100)	82.7385
PI644056	N8001	84.7763
PI644055	Holladay (S-100)	87.2912
PI644054	Holladay (S-100)	87.6751
PI644053	N8001	92.6837
PI644052	N8001	91.6186
PI644051	N8001	91.4616
PI644050	N8001	92.5019
PI644049	N8001	90.877
PI644048	N8001	91.5293
PI644047	N8001	91.9876
PI644046	PI539860	99.5797
PI644045	PI539860	99.5646
PI644044	PI539860	99.5447
PI644043	PI539860	99.5639
PI644042	PI539860	96.6588
PI644025	Sprite	84.6075
PI644024	Sprite	84.4869
PI643914	Hutcheson	86.0417
PI643913	UA 5814HP	91.454
PI643146	Wyandot-14	99.5473
PI642768	(Chang yuan xiao tian e dan)	91.8785
PI642732	N8001	85.633
PI642055	LG03-3191	80.7412
PI641938	Manokin	86.7049
PI641937	Manokin	87.1806
PI641156	Graham	86.6595
PI640911	Skylla	84.1118
PI640433	E07158T	81.3447
PI640432	PI471938	82.2732
PI639740	LD00-3309	99.4612
PI639693	Skylla	99.2788
PI639637	Dong Nong No.44	83.0903
PI639636	Dong Nong No.44	84.8761
PI639635	PI639635	99.3622
PI639634	Dong Nong No.44	84.4356
PI639633B	Dong Nong No.44	83.5603
PI639633A	OT89-06	84.5027
PI639632C	White Hilum Iwata Variety No. 2	82.5721
PI639632B	White Hilum Iwata Variety No. 2	82.267
PI639632A	Ben di huang dou	82.2792
PI639631	Evans	79.5182
PI639630B	Evans	79.5229
PI639630A	Evans	79.5299
PI639629	Lincoln	81.1557
PI639628	OT89-06	81.531
PI639627	Hei Nong No.48	80.5226
PI639626	PI507752	99.3538
PI639625	PI639590A	99.4473
PI639624	PI507752	99.3693
PI639623B	PI507830B	99.4439
PI639623A	PI507830B	99.413
PI639622	PI507752	99.3381
PI639621	PI639621	99.4545
PI639620	PI458538	99.1215
PI639619	PI464927A	98.9111
PI639618	PI464927A	85.9588
PI639617B	PI464927A	84.7004
PI639617A	PI464927A	85.3866
PI639616	PI458538	99.0622
PI639615	PI458538	99.1257
PI639614	PI507752	99.3147
PI639613	PI639590A	99.455
PI639612B	PI507752	99.3653
PI639612A	PI639590A	99.4203
PI639611	PI639590A	99.4319
PI639610	PI639590A	99.4438
PI639609	PI639590A	99.4168
PI639608	PI639590A	99.44
PI639607	PI423991	82.9804
PI639606	PI464927A	86.4351
PI639605	PI464927A	85.953
PI639604	PI458538	99.1257
PI639603	PI423991	82.8188
PI639602	PI639590A	99.459
PI639601B	PI423991	82.9955
PI639601A	PI423991	83.0012
PI639600B	PI639590A	99.4665
PI639600A	PI639590A	99.4089
PI639599	PI458538	99.1229
PI639598	PI639590A	99.4321
PI639597C	PI423991	83.617
PI639597B	PI639590A	99.4209
PI639597A	PI423991	82.9748
PI639596	PI507752	99.3502
PI639595	PI507752	99.323
PI639594	PI458538	99.1375
PI639593	PI639590A	99.4435
PI639592	PI464927A	86.4483
PI639591	PI639590A	99.4282
PI639590B	(KZ 659)	99.1696
PI639590A	PI639590A	98.2115
PI639590	PI639590A	99.4475
PI639589	PI639590A	99.4514
PI639588B	PI639590A	99.3486
PI639588A	PI639590A	99.4323
PI639587	PI507752	99.3383
PI639586	Mansoy	81.158
PI639585	PI639590A	99.4399
PI639584	PI507752	99.373
PI639583	PI458538	99.0864
PI639582B	PI458538	99.1097
PI639582A	PI458538	99.1141
PI639581	PI639590A	99.3854
PI639580B	PI639635	92.334
PI639580A	PI507752	99.3454
PI639579B	Wilson	89.661
PI639579A	White Hilum Iwata Variety No. 2	83.3909
PI639578	Otootan	78.8097
PI639577	L64-1081	84.3083
PI639576	Haberlandt	86.462
PI639575	White Hilum Iwata Variety No. 2	83.2503
PI639574	Ogden	86.1432
PI639573	White Hilum Iwata Variety No. 2	79.4979
PI639572	Williams	99.7805
PI639571B	Hodgson	81.7278
PI639571A	Maple Glen	84.4109
PI639570	VIR 7010	99.6407
PI639569	Nan jing da ping ding huang yi No. 1	78.4822
PI639568	White Hilum Iwata Variety No. 2	82.6872
PI639567	Novosadska Br. 1	80.765
PI639566D	L64-1081	79.4468
PI639566C	Gui Chun No.8	79.1322
PI639566B	Lincoln	77.732
PI639566A	Gui Chun No.8	79.7555
PI639565	L60-246	85.8476
PI639564	VIR 7010	94.1438
PI639563	L60-246	83.6044
PI639562	L64-1081	81.5033
PI639561	L60-246	82.5511
PI639560B	Dong Nong No.44	83.5564
PI639560A	Dong Nong No.44	83.7161
PI639559B	(VYTKA 2)	93.3453
PI639559A	(VYTKA 2)	89.1289
PI639558	(VYTKA 2)	99.4739
PI639557B	Roumanie	86.1372
PI639557A	Roumanie	86.8156
PI639556E	Koushurei 235	88.3026
PI639556D	Koushurei 235	85.9278
PI639556C	Koushurei 235	85.9792
PI639556B	Koushurei 235	83.4521
PI639556A	Koushurei 235	82.9218
PI639555C	No. 9	85.9906
PI639555B	No. 9	99.1621
PI639555A	No. 9	99.0118
PI639554	Feng shou No. 10	84.6526
PI639553	Peking	87.1006
PI639552	Roumanie	86.4555
PI639551	Roumanie	88.4177
PI639550E	(KSHI 713)	99.1495
PI639550D	(KSHI 713)	88.4031
PI639550C	(KSHI 713)	90.5363
PI639550B	(KSHI 713)	92.5923
PI639550A	(Dobruzanca D)	83.1739
PI639549	(Dobruzanca D)	83.9814
PI639548	Roumanie	86.0997
PI639547	OT89-06	82.644
PI639546B	OT89-06	77.2247
PI639546A	VIR 4714	88.2265
PI639545B	Dong Nong No.44	82.4011
PI639545A	Dong Nong No.44	83.674
PI639544	Mandarin (Ottawa)	85.8868
PI639543	VIR 3715	98.58
PI639542B	VIR 4714	77.4188
PI639542A	VIR 4714	77.4525
PI639541B	White Hilum Iwata Variety No. 2	85.832
PI639541A	White Hilum Iwata Variety No. 2	85.8531
PI639540	White Hilum Iwata Variety No. 2	81.968
PI639539B	Tai Gu Zao	88.9747
PI639539A	Tai Gu Zao	88.9898
PI639538	Mandarin (Ottawa)	91.0816
PI639537	Fang Zheng Mo Shi Dou	81.5599
PI639536	Koushurei 235	87.2829
PI639535	PI507752	99.3144
PI639534B	Fang Zheng Mo Shi Dou	85.7194
PI639534A	Habarovskaja II	84.4615
PI639533	GL 2683 /96	91.7619
PI639532	VIR 4714	81.1192
PI639531	Dong Nong No.44	85.099
PI639530	Chestnut	85.6743
PI639529B	VIR 3853	86.5126
PI639529A	VIR 3853	86.4671
PI639528C	VIR 233	96.815
PI639528B	VIR 233	99.6228
PI639528A	VIR 233	91.4308
PI639527	Habarovskaja II	84.4508
PI63945	Ben di huang dou	81.1273
PI639285	LG98-1605	99.3738
PI639284	LG03-3191	84.5244
PI639283	LG97-7012	99.4533
PI639282	Hodgson	82.4568
PI639187	N17-1629	85.1678
PI638511	Hodgson	83.8907
PI638510	OT89-06	88.0047
PI636696	S06-13640	84.2738
PI636695	Lincoln	80.9444
PI636694	BRS-GO_Chapadoes	81.7473
PI636691	Gui Chun No.8	80.3395
PI636474	BRS-GO_Chapadoes	84.3118
PI636464	Century	84.4185
PI636463	Hutcheson	91.2087
PI636462	Hutcheson	90.4722
PI636461	E07158T	85.1017
PI636460	Hutcheson	85.9304
PI636444	BSR 201	81.7092
PI636002	White Hilum Iwata Variety No. 2	84.9777
PI636000	White Hilum Iwata Variety No. 2	82.4592
PI635999	DT 22	98.8578
PI635998	Nan jing da ping ding huang yi No. 1	85.7166
PI635053	BRS-GO_Chapadoes	84.6319
PI635039	N17-1632	83.7753
PI634913	Lincoln	94.4197
PI634912	L60-246	93.4556
PI634911	OT89-06	84.7193
PI634910	SRF 300	98.5733
PI634909	SRF 300	98.688
PI634908	SRF 300	98.2242
PI634907	SRF 300	98.5647
PI634906	SRF 300	98.5646
PI634905	1508-101	99.6004
PI634904	Sprite	95.6994
PI634903	Sparks	99.7211
PI634902	KLS 126-1	99.5179
PI634901	(Elf)	91.0675
PI634900	Hodgson	93.3173
PI634899	Glenwood	80.0587
PI634898	Mandarin (Ottawa)	99.4402
PI634897	Glenwood	86.204
PI634896	Lincoln	99.1201
PI634895	Huaj an si er dian	99.5968
PI634894	Huaj an si er dian	98.5712
PI634893	Huaj an si er dian	99.6044
PI634892	Huaj an si er dian	99.612
PI634891	SRF 300	97.9591
PI634890	Beeson 80	85.3424
PI634889	Kanro	93.3292
PI634888	Gao Feng No.1	87.6767
PI634887	Harly	99.6311
PI634886	Lincoln	95.1062
PI634885	Dong Nong No.44	83.0649
PI634884	L64-1081	83.4465
PI634883	(Elf)	99.529
PI634882	Mansoy	81.1668
PI634881	L60-246	88.1275
PI634880	Mandarin (Ottawa)	88.0592
PI634879	Corsoy	98.1355
PI634878	Corsoy	99.4405
PI634877	Mandarin (Ottawa)	92.1614
PI634876	Chang Ji Huang Dou 1	86.2667
PI634875	Lincoln	93.2718
PI634874	Capital	99.4851
PI634873	Sparks	90.7951
PI634872	Sparks	89.9145
PI634871	Harlon	87.9624
PI634870	Kanro	98.4007
PI634869	Dong nong 38	91.4612
PI634868	Dong nong 38	91.6192
PI634867	Glacier	86.7909
PI634827	NE3001	91.8534
PI634813	Hodgson	88.042
PI634765	Williams	99.4813
PI634764	Williams	99.5118
PI634763	Williams	99.7464
PI634762	Williams	99.7501
PI634761	Williams	99.7539
PI634760	A3127	85.866
PI634759	Gao Feng No.1	87.4712
PI634758	A3127	88.7624
PI634757	Williams	86.7201
PI63468	Yang Tian Xiao Huang Dou	85.2686
PI634365	Beeson	87.2649
PI634335	BRS-GO_Chapadoes	86.7767
PI634193	Manokin	86.5714
PI633983	A3127	86.4013
PI633970	Holladay (S-100)	90.9969
PI633736	Gordon	84.5735
PI633735	Kershaw	85.087
PI633732	LG05-4317	87.6215
PI633731	LG94-1906	99.3142
PI633730	LG94-1128	99.4811
PI633729	L64-1081	81.0867
PI633622	CNS	87.7827
PI633621	White Hilum Iwata Variety No. 2	85.1803
PI633620	Lee	95.0462
PI633610	Hutcheson	84.8084
PI633609	Manokin	86.6695
PI633608	Zane	82.7097
PI633567	T145	86.1917
PI633541	OT89-06	80.4717
PI633424	White Hilum Iwata Variety No. 2	83.9149
PI633049	Ben di huang dou	82.0778
PI632964	OT89-06	88.3182
PI632963	L64-1081	86.4612
PI632962	Beeson	87.0859
PI632961	OT89-06	87.3593
PI632950	Gui Chun No.8	80.5379
PI632949	Beeson	86.7185
PI632948	Beeson	86.3702
PI632947	Beeson	86.22
PI632946	Beeson	87.2668
PI632945B	Pingtung Pearl	94.7411
PI632945A	White Hilum Iwata Variety No. 2	80.532
PI632944D	White Hilum Iwata Variety No. 2	83.3406
PI632944C	Ju huang	83.8207
PI632944B	Ju huang	83.8735
PI632944A	Ju huang	85.6622
PI632943B	White Hilum Iwata Variety No. 2	80.7389
PI632943A	Nan jing da ping ding huang yi No. 1	81.2469
PI632942B	Yan Tian Qing Pi Dou	81.5512
PI632942A	Le Shan Da Huang Ke	82.0781
PI632941	White Hilum Iwata Variety No. 2	82.034
PI632940	Nan jing da ping ding huang yi No. 1	83.8493
PI632939	Cao bang 8	99.5405
PI632937	White Hilum Iwata Variety No. 2	83.2547
PI632936	Yan Tian Qing Pi Dou	80.3548
PI632935B	Cao bang 8	91.2962
PI632935A	Liu yue zao	81.3331
PI632933	Yan Tian Qing Pi Dou	80.3744
PI632905	Ben di huang dou	80.6008
PI632749	Houjaku Kuwazu	84.5628
PI632748	Pershing	83.7878
PI632747	Ben di huang dou	79.0861
PI63271	VIR 3715	81.5706
PI632668	Nan jing da ping ding huang yi No. 1	80.1709
PI632667	Nan jing da ping ding huang yi No. 1	82.432
PI632666	Ju huang	81.6623
PI632665	ZDD05996	84.1127
PI632664	Ju huang	84.4286
PI632663B	Ju huang	82.9681
PI632663A	Ju huang	83.54
PI632662	ZDD05996	89.6383
PI632661B	ZDD05996	85.0129
PI632661A	ZDD05996	84.9986
PI632660	ZDD05996	83.11
PI632659	ZDD05996	89.6274
PI632658	Ekhabac	81.0329
PI632657	Ju huang	85.4997
PI632656B	L64-1081	83.0991
PI632656A	L64-1081	83.1636
PI632655	Yan Tian Qing Pi Dou	82.0744
PI632654	White Hilum Iwata Variety No. 2	78.5584
PI632652	Nan jing da ping ding huang yi No. 1	84.1361
PI632650	DT 22	99.5767
PI632649	White Hilum Iwata Variety No. 2	85.182
PI632648	Liu yue zao	83.8668
PI632647	ZDD05996	89.6177
PI632646	White Hilum Iwata Variety No. 2	82.6913
PI632645	White Hilum Iwata Variety No. 2	80.485
PI632644	Nan jing da ping ding huang yi No. 1	82.8831
PI632643	Ju huang	85.6471
PI632642	Ju huang	84.8018
PI632641B	Nan jing da ping ding huang yi No. 1	80.9967
PI632641A	White Hilum Iwata Variety No. 2	83.427
PI632640C	White Hilum Iwata Variety No. 2	84.2158
PI632640B	Ju huang	85.9804
PI632640A	Ju huang	85.2979
PI632639D	White Hilum Iwata Variety No. 2	81.5452
PI632639C	Ke Feng No.35	81.121
PI632639B	White Hilum Iwata Variety No. 2	83.9498
PI632639A	Yan Tian Qing Pi Dou	80.6052
PI632638	Yan Tian Qing Pi Dou	81.0435
PI632637	White Hilum Iwata Variety No. 2	83.878
PI632636B	Kawanagare (Iwate)	87.9205
PI632636A	Kawanagare (Iwate)	86.0578
PI632431	Sprite	84.9191
PI632430	Gnome	88.4827
PI632429	Sprite	87.1306
PI632428	Gui Chun No.8	83.9976
PI632427	Sprite	85.5987
PI632426	Gnome	86.5516
PI632425	Sprite	88.1283
PI632424	Gnome	86.5558
PI632423	Sprite	90.4483
PI632422	Sprite	89.4818
PI632421	Sprite	84.1301
PI632420	X88	99.1916
PI632418	Tara	99.6341
PI632405	Sprite	90.9985
PI632402	Sprite	85.2547
PI632401	Gnome	82.3035
PI632352	BRS-GO_Chapadoes	84.7064
PI631438	Hodgson	79.7245
PI631437	Corsoy	81.2749
PI631157	BRS-GO_Chapadoes	84.2419
PI631123	TW98-1	99.6264
PI631122	Hutcheson	73.7281
PI630984	E07158T	99.4444
PI629015	Gordon	87.5145
PI629014	Kawanagare (Iwate)	82.303
PI629013	Embrapa 48	83.2687
PI629008	(Chang yuan xiao tian e dan)	83.7295
PI629005	Lincoln	85.0932
PI629004	Hodgson	83.5677
PI628966	BR-MG_46	84.3527
PI628965	Parana	89.2912
PI628964	IAC-8	97.1298
PI628963	La Suprema	99.5727
PI628962	CD_201	97.5142
PI628961	Roanoke	81.6386
PI628960	La Suprema	79.843
PI628959	La Suprema	78.873
PI628958	La Suprema	82.3393
PI628957	La Suprema	79.441
PI628954	BARC-8	83.6881
PI628953	Gui Chun No.8	79.7183
PI628952	Gail	78.6397
PI628951	Kershaw	79.7141
PI628950	(Zhe cheng tie jiao huang)	78.158
PI628949	Kershaw	92.272
PI628948	IAC-8	88.5021
PI628947	Young	81.3326
PI628946	IAC-8	98.185
PI628945	Kershaw	81.562
PI628943	Roanoke	81.8
PI628942	BRS_Sambaiba	87.934
PI628941	FT-Cristalina	79.5569
PI628940	FT-Cristalina	95.6066
PI628939	FT-Cristalina	96.8584
PI628938	Parana	80.608
PI628937	BRS_Sambaiba	85.6379
PI628936	Parana	89.4757
PI628935	FT-Cristalina	86.0538
PI628934	Santa_Rosa	83.2681
PI628933	FT-Cristalina	82.7864
PI628932	IAS-5	87.4726
PI628931	Lee	83.9497
PI628930	FT-Cristalina	99.3907
PI628929	FT-Cristalina	83.1056
PI628928	Parana	87.1666
PI628927	Parana	86.2762
PI628926	Parana	86.0165
PI628925	Doko	96.6408
PI628924	BRS_232	86.4312
PI628923	IAS-5	96.5308
PI628920	Parana	89.6767
PI628919	BRS_Valiosa_RR	98.3146
PI628918	BR-30	85.4553
PI628917	BR-30	98.4448
PI628916	PI471938	87.9929
PI628915	BR-16	80.8105
PI628914	Parana	85.6192
PI628913	BR-30	95.4315
PI628912	BR-16	84.4779
PI628911	Parana	86.4578
PI628910	MG/BR-46 (Conquista)	89.9556
PI628909	MG/BR-46 (Conquista)	98.6224
PI628908	Kershaw	83.7796
PI628907	Parana	83.7883
PI628906	BRS_Valiosa_RR	82.7565
PI628905	Santa_Rosa	85.6402
PI628904	Kershaw	83.5532
PI628903	FT-Cristalina	88.5034
PI628902	BARC-8	83.7863
PI628901	BRSMT_Uirapuru	82.712
PI628900	Kershaw	82.8687
PI628899	BRS_Sambaiba	82.0656
PI628898	BR-30	93.2461
PI628897	Roanoke	80.7982
PI628896	Roanoke	87.5554
PI628895	Roanoke	80.5194
PI628894	Ogden	87.0958
PI628893	Graham	81.3447
PI628892	Parana	87.8804
PI628891	(Zhe cheng tie jiao huang)	80.5495
PI628890	Kershaw	92.4331
PI628889	Santa_Rosa	93.5839
PI628888	(Zhe cheng tie jiao huang)	82.7762
PI628887	Kershaw	87.2137
PI628886	PI471938	85.2518
PI628885	(Zhe cheng tie jiao huang)	87.0887
PI628884	Roanoke	88.8637
PI628883	Roanoke	88.9665
PI628882	PI471938	90.8123
PI628881	(Zhe cheng tie jiao huang)	81.2407
PI628880	Parana	97.6099
PI628879	Parana	97.0617
PI628878	PI471938	93.3313
PI628877	E07158T	84.6374
PI628876	BR-30	90.4976
PI628875	IAS-5	83.4075
PI628874	Kershaw	85.2852
PI628873	BR-30	88.409
PI628872	Parana	97.3643
PI628871	Parana	96.9243
PI628870	N17-1694	80.4924
PI628869	(Zhe cheng tie jiao huang)	87.493
PI628868	BR-16	98.1382
PI628867	Roanoke	80.5304
PI628866	BRSMT_Uirapuru	81.6923
PI628865	White Hilum Iwata Variety No. 2	78.5086
PI628864	Santa_Rosa	80.1128
PI628863	Bienville	91.2059
PI628862	Parana	85.717
PI628861	La Suprema	79.5947
PI628860	Kershaw	92.8114
PI628859	PI471938	83.887
PI628858	Graham	87.9811
PI628857	Roanoke	81.3214
PI628856	IAS-5	86.7887
PI628855	Roanoke	87.6946
PI628854	(Zhe cheng tie jiao huang)	82.6216
PI628853	(Zhe cheng tie jiao huang)	83.7024
PI628852	(Zhe cheng tie jiao huang)	85.2907
PI628851	Chang Nong No.16	81.4113
PI628850	Parana	92.3005
PI628849	FT-Cristalina	84.9247
PI628848C	IAS-5	87.0372
PI628848B	Parana	89.3151
PI628848A	Chang Nong No.16	81.4628
PI628847	Parana	89.3028
PI628846	Parana	83.1171
PI628845	(Zhe cheng tie jiao huang)	80.225
PI628844	Lee	88.02
PI628843	FT-Cristalina	80.2963
PI628842	Ogden	87.9392
PI628841	Roanoke	84.222
PI628840	BR-30	84.5336
PI628839	Parana	90.9227
PI628838	FT-Abyara	98.1804
PI628837	Kershaw	85.8042
PI628836	BRS_Sambaiba	82.8918
PI628835	FT-Abyara	98.3216
PI628834	Ben di huang dou	81.4944
PI628833	BRS_Sambaiba	85.3408
PI628832	BRS_Sambaiba	87.3165
PI628831	Kershaw	85.0646
PI628830	(Zhe cheng tie jiao huang)	80.63
PI628829	BRS_Sambaiba	85.0297
PI628828	Kershaw	87.517
PI628827	Roanoke	85.7199
PI628826	BR-16	88.1341
PI628825	BRS_Sambaiba	85.0326
PI628824	BRS_Sambaiba	90.6632
PI628823	BR-16	81.7326
PI628822	IAS-5	86.709
PI628821	Williams	86.1476
PI628820	Lincoln	80.9953
PI628819	(Zhe cheng tie jiao huang)	87.185
PI628817	Roanoke	84.9136
[truncated: 18,079 more rows]
